# Supplementary material for: Genome-Wide uH2A Localization Analysis Highlights Bmi1-Dependent Deposition of the Mark at Repressed Genes
Source: PLoS Genet. 2009 Jun 5;5(6):e1000506. doi: 10.1371/journal.pgen.1000506 (PMC2683938; doi:10.1371/journal.pgen.1000506)
Supplement: Table S1 — REFSEQ genes included in this analysis. (3.82 MB XLS) [file pgen.1000506.s002.xls]

## Sheet: Sheet1
gene_name	chrom	strand	txStart	promoter_start	promoter_stop	CpG_class	epi_marks	exp_wt	exp_bmi1_null	fig1_analysis	exp_group_fig5a	exp_group_fig5b
Rasef	chr4	-	73261833	73260833	73262833	HCP	K27	0.1	1.6	yes	10	4
Luzp2	chr7	+	54703263	54702263	54704263	HCP	K27	0.6	2.3	yes	10	4
Cabp7	chr11	-	4646781	4645781	4647781	HCP	K27	1	4.4	yes	10	4
Nr2e1	chr10	-	42272003	42271003	42273003	HCP	K27	1	1.5	yes	10	4
Sox2	chr3	+	34841553	34840553	34842553	HCP	K27	1	3	yes	10	4
Gad1	chr2	+	70363002	70362002	70364002	HCP	K27	1.1	1.4	yes	10	4
Tacr3	chr3	+	134766393	134765393	134767393	HCP	K27	1.1	41.1	yes	10	4
6332401O19Rik	chr6	-	24906135	24905135	24907135	HCP	K27	1.2	0.8	yes	10	4
Gabra5	chr7	-	57377873	57376873	57378873	HCP	K27	1.2	1.6	yes	10	4
Cntn4	chr6	+	105643517	105642517	105644517	HCP	K27	1.3	5.4	yes	10	4
She	chr3	+	89917296	89916296	89918296	HCP	K27	1.3	1.4	yes	10	4
Tacstd2	chr6	-	67465400	67464400	67466400	HCP	K27	1.3	0.7	yes	10	4
4931429I11Rik	chr9	-	40715181	40714181	40716181	HCP	K27	1.4	2.7	yes	10	4
Atp2b2	chr6	-	114007621	114006621	114008621	HCP	K27	1.4	2.7	yes	10	4
Crym	chr7	-	119993137	119992137	119994137	HCP	K27	1.4	5.7	yes	10	4
Irs3	chr5	-	137875502	137874502	137876502	HCP	K27	1.4	1.5	yes	10	4
Kcnv1	chr15	-	44944901	44943901	44945901	HCP	K27	1.4	3.3	yes	10	4
Slc6a1	chr6	+	114248368	114247368	114249368	HCP	K27	1.5	9.3	yes	10	4
Vwc2	chr11	+	11014018	11013018	11015018	HCP	K27	1.5	7.3	yes	10	4
Kcnh5	chr12	-	76096172	76095172	76097172	HCP	K27	1.7	32.4	yes	10	4
Mgat5b	chr11	+	116734952	116733952	116735952	HCP	K27	1.7	23.8	yes	10	4
Tcfap2e	chr4	-	126238573	126237573	126239573	HCP	K27	1.7	3.4	yes	10	4
Mal	chr2	-	127348136	127347136	127349136	HCP	K27	1.8	3.4	yes	10	4
Kcns1	chr2	-	163862554	163861554	163863554	HCP	K27	1.9	8.5	yes	10	4
Alox12b	chr11	+	68973266	68972266	68974266	HCP	K27	2	2.6	yes	10	4
BC061194	chr2	+	18616775	18615775	18617775	HCP	K27	2	52	yes	10	4
Nxph1	chr6	+	8900018	8899018	8901018	HCP	K27	2	2.6	yes	10	4
Trpm3	chr19	+	22206213	22205213	22207213	HCP	K27	2	5.6	yes	10	4
Ankrd43	chr11	-	53323618	53322618	53324618	HCP	K27	2.1	3.2	yes	10	4
Gpr6	chr10	-	40759999	40758999	40760999	HCP	K27	2.1	2.5	yes	10	4
Pou3f3	chr1	+	42641691	42640691	42642691	HCP	K27	2.1	4.9	yes	10	4
Snap25	chr2	+	136404890	136403890	136405890	HCP	K27	2.2	9.5	yes	10	4
Cdx1	chr18	-	61161568	61160568	61162568	HCP	K27	2.4	2.6	yes	10	4
Prdm14	chr1	-	13112377	13111377	13113377	HCP	K27	2.4	25.4	yes	10	4
Cpz	chr5	-	35842487	35841487	35843487	HCP	K27	2.6	13.9	yes	10	4
Fgf12	chr16	-	28672949	28671949	28673949	HCP	K27	2.7	37.7	yes	10	4
Ghsr	chr3	+	27562423	27561423	27563423	HCP	K27	2.7	3.8	yes	10	4
Vsx1	chr2	-	150380578	150379578	150381578	HCP	K27	2.7	2.8	yes	10	4
2310076L09Rik	chr17	-	55710841	55709841	55711841	HCP	K27	2.8	12.4	yes	10	4
Dtx1	chr5	-	120972286	120971286	120973286	HCP	K27	2.8	5.6	yes	10	4
Lypd4	chr7	-	24578451	24577451	24579451	HCP	K27	2.8	2.8	yes	10	4
Gfi1	chr5	-	107964646	107963646	107965646	HCP	K27	2.9	2.6	yes	10	4
Ppp1r16b	chr2	+	158356838	158355838	158357838	HCP	K27	2.9	10.5	yes	10	4
Irx4	chr13	+	73726800	73725800	73727800	HCP	K27	3	3.9	yes	10	4
Paqr5	chr9	-	61824796	61823796	61825796	HCP	K27	3.1	23.7	yes	10	4
Cpne9	chr6	+	113248083	113247083	113249083	HCP	K27	3.3	2.8	yes	10	4
Lrfn5	chr12	+	62442644	62441644	62443644	HCP	K27	3.3	13.8	yes	10	4
Nr4a3	chr4	+	48072347	48071347	48073347	HCP	K27	3.4	9.3	yes	10	4
Dkkl1	chr7	-	45079893	45078893	45080893	HCP	K27	3.5	6.6	yes	10	4
Hes2	chr4	+	151002666	151001666	151003666	HCP	K27	3.5	16.7	yes	10	4
Tmem28	chrX	+	96023787	96022787	96024787	HCP	K27	3.5	4.1	yes	10	4
Nhlh2	chr3	+	102139215	102138215	102140215	HCP	K27	3.6	6.9	yes	10	4
6330527O06Rik	chr2	+	135749367	135748367	135750367	HCP	K27	3.7	3.8	yes	10	4
Ntrk3	chr7	-	78451351	78450351	78452351	HCP	K27	3.7	3.7	yes	10	4
Cacna2d2	chr9	+	107257980	107256980	107258980	HCP	K27	3.8	1.8	yes	10	4
Hmx2	chr7	+	131345209	131344209	131346209	HCP	K27	3.8	28.8	yes	10	4
Nmu	chr5	-	77438552	77437552	77439552	HCP	K27	3.8	17.6	yes	10	4
Lefty2	chr1	+	182729793	182728793	182730793	HCP	K27	3.9	4.4	yes	10	4
Cdk5r2	chr1	+	74788235	74787235	74789235	HCP	K27	4	11.9	yes	10	4
Gm879	chr11	-	66342321	66341321	66343321	HCP	K27	4	29.6	yes	10	4
D11Bwg0517e	chr11	-	118725662	118724662	118726662	HCP	K27	4.1	17.9	yes	10	4
Onecut2	chr18	+	64465732	64464732	64466732	HCP	K27	4.1	2.1	yes	10	4
Sall4	chr2	-	168458406	168457406	168459406	HCP	K27	4.2	4.7	yes	10	4
Slitrk3	chr3	-	73142869	73141869	73143869	HCP	K27	4.2	6.9	yes	10	4
Kl	chr5	+	151221077	151220077	151222077	HCP	K27	4.3	7.6	yes	10	4
Dhh	chr15	-	98726574	98725574	98727574	HCP	K27	4.4	3.7	yes	10	4
Fgf4	chr7	+	144670775	144669775	144671775	HCP	K27	4.4	2.2	yes	10	4
Foxe3	chr4	-	114423945	114422945	114424945	HCP	K27	4.4	9.1	yes	10	4
Hrh1	chr6	+	114363530	114362530	114364530	HCP	K27	4.4	4.4	yes	10	4
Six6	chr12	+	73858782	73857782	73859782	HCP	K27	4.4	2.6	yes	10	4
Znrf4	chr17	-	56146191	56145191	56147191	HCP	K27	4.4	4.1	yes	10	4
Pcdh8	chr14	-	78505455	78504455	78506455	HCP	K27	4.5	26.8	yes	10	4
Rhcg	chr7	-	79491161	79490161	79492161	HCP	K27	4.5	3.8	yes	10	4
Olig1	chr16	+	91158627	91157627	91159627	HCP	K27	4.6	5.8	yes	10	4
Tnni3	chr7	-	4125530	4124530	4126530	HCP	K27	4.6	17.5	yes	10	4
Epha10	chr4	+	124384088	124383088	124385088	HCP	K27	4.7	8	yes	10	4
Fndc5	chr4	+	128639363	128638363	128640363	HCP	K27	4.7	27.7	yes	10	4
Vax1	chr19	-	59223279	59222279	59224279	HCP	K27	4.7	3.3	yes	10	4
Lrrc9	chr12	+	73360703	73359703	73361703	HCP	K27	4.8	7	yes	10	4
Lypd3	chr7	+	24345329	24344329	24346329	HCP	K27	4.8	46.7	yes	10	4
Wnt7a	chr6	-	91376873	91375873	91377873	HCP	K27	4.8	9.1	yes	10	4
BC068157	chr8	-	4217312	4216312	4218312	HCP	K27	4.9	21.8	yes	10	4
Cpn1	chr19	-	44039831	44038831	44040831	HCP	K27	4.9	7.1	yes	10	4
Ly6h	chr15	-	75394437	75393437	75395437	HCP	K27	4.9	5.4	yes	10	4
Igsf21	chr4	-	139518860	139517860	139519860	HCP	K27	5	7.6	yes	10	4
Ikzf3	chr11	-	98362121	98361121	98363121	HCP	K27	5	29.9	yes	10	4
Alox15	chr11	-	70168226	70167226	70169226	HCP	K27	5.2	8.7	yes	10	4
Calb1	chr4	+	15808410	15807410	15809410	HCP	K27	5.2	16.4	yes	10	4
Galnt6	chr15	-	100557410	100556410	100558410	HCP	K27	5.2	11.2	yes	10	4
Prom2	chr2	-	127232908	127231908	127233908	HCP	K27	5.2	5.9	yes	10	4
Adra1a	chr14	+	65589367	65588367	65590367	HCP	K27	5.3	12.7	yes	10	4
Pax7	chr4	-	139105044	139104044	139106044	HCP	K27	5.3	3.8	yes	10	4
A330049M08Rik	chr4	-	134670297	134669297	134671297	HCP	K27	5.4	10.2	yes	10	4
Slc35f3	chr8	+	129184668	129183668	129185668	HCP	K27	5.4	17.5	yes	10	4
Igfbpl1	chr4	-	45847927	45846927	45848927	HCP	K27	5.5	7.5	yes	10	4
Nell1	chr7	+	49843370	49842370	49844370	HCP	K27	5.5	2	yes	10	4
Neurog1	chr13	-	56261785	56260785	56262785	HCP	K27	5.5	1.9	yes	10	4
Slit1	chr19	-	41797167	41796167	41798167	HCP	K27	5.5	29.2	yes	10	4
Tmem174	chr13	-	99737490	99736490	99738490	HCP	K27	5.5	4.9	yes	10	4
Barhl1	chr2	-	28738431	28737431	28739431	HCP	K27	5.6	26.1	yes	10	4
Celsr1	chr15	-	85861543	85860543	85862543	HCP	K27	5.6	2.5	yes	10	4
Grik3	chr4	+	124993134	124992134	124994134	HCP	K27	5.6	5.3	yes	10	4
Rbpjl	chr2	+	164094398	164093398	164095398	HCP	K27	5.7	7.5	yes	10	4
Oxtr	chr6	-	112455585	112454585	112456585	HCP	K27	5.9	12.1	yes	10	4
Cdx2	chr5	-	147617598	147616598	147618598	HCP	K27	6.1	2.5	yes	10	4
Prmt8	chr6	-	127734348	127733348	127735348	HCP	K27	6.1	5.6	yes	10	4
Fcho1	chr8	-	74654636	74653636	74655636	HCP	K27	6.2	13.8	yes	10	4
Gabrg3	chr7	-	57254890	57253890	57255890	HCP	K27	6.2	14.4	yes	10	4
Tmem90a	chr12	-	85588555	85587555	85589555	HCP	K27	6.2	5.6	yes	10	4
Fgf20	chr8	-	41785524	41784524	41786524	HCP	K27	6.3	3.7	yes	10	4
Ppp2r2c	chr5	+	37156818	37155818	37157818	HCP	K27	6.3	35.3	yes	10	4
Ache	chr5	+	137518064	137517064	137519064	HCP	K27	6.4	5.6	yes	10	4
Atp12a	chr14	+	55319178	55318178	55320178	HCP	K27	6.4	2.5	yes	10	4
Thbs4	chr13	-	93895511	93894511	93896511	HCP	K27	6.4	4.4	yes	10	4
Sntg1	chr1	-	9284944	9283944	9285944	HCP	K27	6.5	3	yes	10	4
Rax	chr18	-	66064458	66063458	66065458	HCP	K27	6.6	6.4	yes	9	4
Sox1	chr8	+	12395490	12394490	12396490	HCP	K27	6.6	7.7	yes	10	4
Grp	chr18	+	65998862	65997862	65999862	HCP	K27	6.7	6.7	yes	9	4
Bsn	chr9	-	108048484	108047484	108049484	HCP	K27	6.9	3.3	yes	9	4
Ttyh1	chr7	+	3722619	3721619	3723619	HCP	K27	7	3.5	yes	9	4
Scrt1	chr15	-	76349384	76348384	76350384	HCP	K27	7.1	48.3	yes	9	4
Slc32a1	chr2	+	158302198	158301198	158303198	HCP	K27	7.1	35.6	yes	9	4
Ucn	chr5	-	31415476	31414476	31416476	HCP	K27	7.2	6.1	yes	9	4
Rapgef4	chr2	+	71782125	71781125	71783125	HCP	K27	7.3	11.3	yes	9	4
Tbx21	chr11	-	96931365	96930365	96932365	HCP	K27	7.3	18.6	yes	9	4
Shh	chr5	-	28797888	28796888	28798888	HCP	K27	7.5	10.6	yes	9	4
St6gal2	chr17	+	54921735	54920735	54922735	HCP	K27	7.5	1.6	yes	9	4
Tsp50	chr9	+	110702782	110701782	110703782	HCP	K27	7.5	11	yes	9	4
Apba2	chr7	+	64380655	64379655	64381655	HCP	K27	7.6	8.2	yes	9	4
Chrna3	chr9	-	54824696	54823696	54825696	HCP	K27	7.6	13.6	yes	9	4
Fgf11	chr11	-	69617820	69616820	69618820	HCP	K27	7.6	7.3	yes	9	4
Tcfap2d	chr1	+	19088235	19087235	19089235	HCP	K27	7.6	34.6	yes	9	4
Grhl3	chr4	-	134845696	134844696	134846696	HCP	K27	7.7	8.6	yes	9	4
Onecut3	chr10	+	79898034	79897034	79899034	HCP	K27	7.7	1.9	yes	9	4
Ptpro	chr6	+	137216660	137215660	137217660	HCP	K27	7.7	8	yes	9	4
Slco4c1	chr1	-	98702577	98701577	98703577	HCP	K27	7.7	11.7	yes	9	4
Astn1	chr1	+	160199016	160198016	160200016	HCP	K27	7.8	8.8	yes	9	4
Fezf2	chr14	-	11139095	11138095	11140095	HCP	K27	7.8	7.8	yes	9	4
Il10ra	chr9	-	45020141	45019141	45021141	HCP	K27	7.8	7.2	yes	9	4
Npas1	chr7	-	15634210	15633210	15635210	HCP	K27	7.8	15.4	yes	9	4
Trh	chr6	-	92210152	92209152	92211152	HCP	K27	7.9	7.7	yes	9	4
C1ql2	chr1	+	122168127	122167127	122169127	HCP	K27	8	8.4	yes	9	4
Slc8a2	chr7	+	15288821	15287821	15289821	HCP	K27	8	12.9	yes	9	4
Emilin3	chr2	-	160603769	160602769	160604769	HCP	K27	8.1	5.4	yes	9	4
Gria2	chr3	-	80888718	80887718	80889718	HCP	K27	8.1	0.4	yes	9	4
Mos	chr4	-	3799252	3798252	3800252	HCP	K27	8.1	5.2	yes	9	4
Myo5c	chr9	+	75017922	75016922	75018922	HCP	K27	8.2	16.5	yes	9	4
Pou4f2	chr8	-	81332724	81331724	81333724	HCP	K27	8.2	14.2	yes	9	4
Slc30a2	chr4	+	133615145	133614145	133616145	HCP	K27	8.2	60.8	yes	9	4
Ttc9b	chr7	+	27362683	27361683	27363683	HCP	K27	8.2	4	yes	9	4
Cyp27b1	chr10	+	126451198	126450198	126452198	HCP	K27	8.3	26.4	yes	9	4
Nrg3	chr14	-	38384967	38383967	38385967	HCP	K27	8.3	1.9	yes	9	4
Slc27a2	chr2	+	126244464	126243464	126245464	HCP	K27	8.3	3.2	yes	9	4
Tacr1	chr6	+	82368132	82367132	82369132	HCP	K27	8.4	7.1	yes	9	4
Cadps	chr14	-	11616346	11615346	11617346	HCP	K27	8.7	10.4	yes	9	4
Kcna5	chr6	-	126501174	126500174	126502174	HCP	K27	8.9	10.3	yes	9	4
Aqp3	chr4	-	41286854	41285854	41287854	HCP	K27	9	7.3	yes	9	4
Olig2	chr16	+	91114408	91113408	91115408	HCP	K27	9	3.8	yes	9	4
Tcfap2c	chr2	+	172240818	172239818	172241818	HCP	K27	9.1	14.2	yes	9	4
Actl6b	chr5	+	137783342	137782342	137784342	HCP	K27	9.2	99.2	yes	9	4
Npy5r	chr8	-	69617083	69616083	69618083	HCP	K27	9.3	21.7	yes	9	4
Pou4f3	chr18	+	42520615	42519615	42521615	HCP	K27	9.3	17.5	yes	9	4
Rfx4	chr10	+	84185846	84184846	84186846	HCP	K27	9.3	9.5	yes	9	4
Gpr4	chr7	+	18371059	18370059	18372059	HCP	K27	9.4	53.9	yes	9	4
Psd2	chr18	+	36090808	36089808	36091808	HCP	K27	9.4	2.2	yes	9	4
Lrtm2	chr6	-	119296352	119295352	119297352	HCP	K27	9.6	34.8	yes	9	4
Kcnq1	chr7	+	142916643	142915643	142917643	HCP	K27	9.7	34.1	yes	9	4
Car10	chr11	+	92915538	92914538	92916538	HCP	K27	9.9	6.4	yes	9	4
Sypl2	chr3	-	108354655	108353655	108355655	HCP	K27	10	9.9	yes	9	4
Cckbr	chr7	+	105299640	105298640	105300640	HCP	K27	10.1	16.9	yes	9	4
Prlr	chr15	+	10122379	10121379	10123379	HCP	K27	10.2	6.8	yes	9	4
Klhl14	chr18	-	21795378	21794378	21796378	HCP	K27	10.4	23.2	yes	9	4
Cblc	chr7	-	18955331	18954331	18956331	HCP	K27	10.6	9.5	yes	9	4
Mmd2	chr5	-	142861226	142860226	142862226	HCP	K27	10.7	13.1	yes	9	4
Ntsr1	chr2	+	180429383	180428383	180430383	HCP	K27	11	10.3	yes	9	4
Oprd1	chr4	-	131416562	131415562	131417562	HCP	K27	11	12.9	yes	9	4
Olig3	chr10	+	19045954	19044954	19046954	HCP	K27	11.1	37	yes	9	4
Rasgef1c	chr11	+	49745257	49744257	49746257	HCP	K27	11.3	47.7	yes	9	4
Zfp804a	chr2	+	81854496	81853496	81855496	HCP	K27	11.4	106.7	yes	9	4
Brsk2	chr7	+	141759140	141758140	141760140	HCP	K27	11.8	9.9	yes	9	4
Csmd1	chr8	-	17535362	17534362	17536362	HCP	K27	11.8	22.2	yes	9	4
Ugt8a	chr3	-	125930572	125929572	125931572	HCP	K27	12	14.7	yes	9	4
1810019J16Rik	chr4	+	132791038	132790038	132792038	HCP	K27	12.1	17.6	yes	9	4
Htra3	chr5	-	35996643	35995643	35997643	HCP	K27	12.2	51.1	yes	9	4
C130090K23Rik	chr5	+	73685212	73684212	73686212	HCP	K27	12.3	11.6	yes	9	4
Ap1m2	chr9	-	21062735	21061735	21063735	HCP	K27	12.4	17.6	yes	9	4
Pax1	chr2	+	147056434	147055434	147057434	HCP	K27	12.5	12.3	yes	9	4
Dscam	chr16	-	97275645	97274645	97276645	HCP	K27	12.9	16.1	yes	9	4
Tulp1	chr17	-	28092732	28091732	28093732	HCP	K27	12.9	10.6	yes	9	4
Lmx1a	chr1	+	169526232	169525232	169527232	HCP	K27	13	49.9	yes	9	4
Kcnq3	chr15	-	66115893	66114893	66116893	HCP	K27	13.2	20.9	yes	9	4
Grid1	chr14	+	33649227	33648227	33650227	HCP	K27	13.4	64.8	yes	9	4
Hoxc13	chr15	+	102749164	102748164	102750164	HCP	K27	13.5	63.6	yes	9	4
C1qtnf4	chr2	+	90686624	90685624	90687624	HCP	K27	13.6	23.8	yes	9	4
Spock1	chr13	-	57917898	57916898	57918898	HCP	K27	13.6	30.4	yes	9	4
Foxl1	chr8	+	124013661	124012661	124014661	HCP	K27	13.8	6.7	yes	9	4
Foxd3	chr4	+	99148316	99147316	99149316	HCP	K27	14	19.8	yes	9	4
Rspo1	chr4	+	124488733	124487733	124489733	HCP	K27	14.1	22.3	yes	9	4
Emx1	chr6	+	85153588	85152588	85154588	HCP	K27	14.3	100	yes	9	4
Xkr4	chr1	-	3661579	3660579	3662579	HCP	K27	14.3	14.3	yes	9	4
Diras1	chr10	-	80428506	80427506	80429506	HCP	K27	14.4	4.3	yes	9	4
Gyltl1b	chr2	-	92171850	92170850	92172850	HCP	K27	14.6	9.9	yes	9	4
Ferd3l	chr12	+	34513671	34512671	34514671	HCP	K27	14.9	28.1	yes	9	4
Car4	chr11	+	84774037	84773037	84775037	HCP	K27	15	15.8	yes	9	4
Pou3f2	chr4	-	22578966	22577966	22579966	HCP	K27	15.1	16.5	yes	9	4
Slc13a3	chr2	-	165164402	165163402	165165402	HCP	K27	15.2	9.1	yes	9	4
Crh	chr3	-	19887480	19886480	19888480	HCP	K27	15.3	20.5	yes	9	4
Wnt3	chr11	+	103590313	103589313	103591313	HCP	K27	15.4	42	yes	9	4
Elavl3	chr9	-	21802425	21801425	21803425	HCP	K27	15.9	53.7	yes	9	4
Hes5	chr4	+	153804722	153803722	153805722	HCP	K27	16.2	22.4	yes	9	4
Dmrtc2	chr7	+	24578819	24577819	24579819	HCP	K27	16.3	39.5	yes	9	4
Cd164l2	chr4	+	132492884	132491884	132493884	HCP	K27	16.4	10.6	yes	9	4
Galr1	chr18	-	82541205	82540205	82542205	HCP	K27	16.6	3.4	yes	9	4
Gpr120	chr19	+	38162222	38161222	38163222	HCP	K27	17.1	6.4	yes	9	4
Htr4	chr18	+	62449572	62448572	62450572	HCP	K27	17.1	4.1	yes	9	4
Tmem130	chr5	-	145015105	145014105	145016105	HCP	K27	17.1	59.6	yes	9	4
Lbxcor1	chr9	-	62944986	62943986	62945986	HCP	K27	17.3	4.6	yes	9	4
Ttc22	chr4	+	106120380	106119380	106121380	HCP	K27	17.4	25.7	yes	9	4
Cyp24a1	chr2	-	170188343	170187343	170189343	HCP	K27	17.6	48.7	yes	9	4
Gjb6	chr14	-	56087687	56086687	56088687	HCP	K27	17.7	28.6	yes	9	4
P140	chr11	-	97391216	97390216	97392216	HCP	K27	17.7	45.1	yes	9	4
Rasal1	chr5	+	120909438	120908438	120910438	HCP	K27	17.8	14.6	yes	9	4
Slc6a11	chr6	+	114096835	114095835	114097835	HCP	K27	17.8	16.8	yes	9	4
Tcf21	chr10	-	22509544	22508544	22510544	HCP	K27	17.8	6.1	yes	9	4
2310045A20Rik	chr5	-	53501700	53500700	53502700	HCP	K27	18.2	11.6	yes	8	4
Six6os1	chr12	-	73836603	73835603	73837603	HCP	K27	18.2	1.9	yes	8	4
Gng13	chr17	+	25444771	25443771	25445771	HCP	K27	18.3	33.5	yes	8	4
Aard	chr15	+	51870180	51869180	51871180	HCP	K27	18.4	4.1	yes	8	4
Gpr12	chr5	-	146895588	146894588	146896588	HCP	K27	18.4	20.1	yes	8	4
Cyp4x1	chr4	-	114631909	114630909	114632909	HCP	K27	18.6	24.8	yes	8	4
Dbx1	chr7	-	49504856	49503856	49505856	HCP	K27	18.8	8.7	yes	8	4
Marveld3	chr8	-	112851301	112850301	112852301	HCP	K27	18.9	27.3	yes	8	4
6030405A18Rik	chr3	-	55003816	55002816	55004816	HCP	K27	19	23	yes	8	4
Lin28	chr4	-	133290892	133289892	133291892	HCP	K27	19	11.8	yes	8	4
Hmx3	chr7	+	131334110	131333110	131335110	HCP	K27	19.1	25.1	yes	8	4
Paqr6	chr3	+	88450515	88449515	88451515	HCP	K27	19.2	12.8	yes	8	4
Scn5a	chr9	-	119427714	119426714	119428714	HCP	K27	19.2	19.3	yes	8	4
Chrna4	chr2	-	180968585	180967585	180969585	HCP	K27	19.4	72.7	yes	8	4
Efcab4a	chr7	+	141312461	141311461	141313461	HCP	K27	19.4	104.6	yes	8	4
Cdh20	chr1	+	106596365	106595365	106597365	HCP	K27	19.5	45.5	yes	8	4
Hes3	chr4	-	151135462	151134462	151136462	HCP	K27	19.7	42.5	yes	8	4
Prrt3	chr6	-	113467595	113466595	113468595	HCP	K27	19.8	54.9	yes	8	4
Dleu7	chr14	-	61247071	61246071	61248071	HCP	K27	19.9	9.9	yes	8	4
Sst	chr16	-	23806193	23805193	23807193	HCP	K27	20	61	yes	8	4
Irf6	chr1	+	194853835	194852835	194854835	HCP	K27	20.1	24.7	yes	8	4
1700001C02Rik	chr5	+	30742657	30741657	30743657	HCP	K27	20.3	8.2	yes	8	4
Bhmt2	chr13	-	94775055	94774055	94776055	HCP	K27	20.3	28	yes	8	4
Lrat	chr3	-	82989901	82988901	82990901	HCP	K27	20.4	16.4	yes	8	4
Bcan	chr3	-	88086283	88085283	88087283	HCP	K27	20.5	61.8	yes	8	4
Tekt4	chr17	+	25199189	25198189	25200189	HCP	K27	20.6	13	yes	8	4
Bai3	chr1	-	25774253	25773253	25775253	HCP	K27	20.7	14.4	yes	8	4
Lsr	chr7	-	30681964	30680964	30682964	HCP	K27	20.8	17.9	yes	8	4
Sox18	chr2	-	181601046	181600046	181602046	HCP	K27	20.8	62.5	yes	8	4
Phox2a	chr7	+	101692133	101691133	101693133	HCP	K27	21	103.5	yes	8	4
E130309D14Rik	chr11	+	74435799	74434799	74436799	HCP	K27	21.1	46.8	yes	8	4
Epha8	chr4	-	136228892	136227892	136229892	HCP	K27	21.3	23.2	yes	8	4
Nphs2	chr1	+	158147411	158146411	158148411	HCP	K27	21.3	34.4	yes	8	4
BC062109	chr5	-	100400110	100399110	100401110	HCP	K27	21.5	1.7	yes	8	4
Dmrt1	chr19	+	25572802	25571802	25573802	HCP	K27	21.7	4.4	yes	8	4
Slc6a7	chr18	-	61139568	61138568	61140568	HCP	K27	21.8	45.7	yes	8	4
Kcnq4	chr4	-	120244811	120243811	120245811	HCP	K27	21.9	123.1	yes	8	4
Scn3b	chr9	+	40019786	40018786	40020786	HCP	K27	21.9	53.2	yes	8	4
Cldn6	chr17	+	23406986	23405986	23407986	HCP	K27	22.5	67.5	yes	8	4
Jag2	chr12	-	113377303	113376303	113378303	HCP	K27	22.5	7.4	yes	8	4
Slc17a6	chr7	+	51489848	51488848	51490848	HCP	K27	22.6	24.4	yes	8	4
Cbln4	chr2	-	171734671	171733671	171735671	HCP	K27	22.7	14	yes	8	4
Six3	chr17	+	85529159	85528159	85530159	HCP	K27	22.8	53.2	yes	8	4
Slc6a5	chr7	+	49778789	49777789	49779789	HCP	K27	22.8	8	yes	8	4
Wnt4	chr4	+	136549710	136548710	136550710	HCP	K27	23.8	67.9	yes	8	4
Calcr	chr6	-	3714713	3713713	3715713	HCP	K27	23.9	5.8	yes	8	4
Srd5a2	chr17	-	73952814	73951814	73953814	HCP	K27	24.4	12.9	yes	8	4
Apoa5	chr9	+	46019602	46018602	46020602	HCP	K27	24.8	24.2	yes	8	4
Grin3b	chr10	+	79373852	79372852	79374852	HCP	K27	25	91.1	yes	8	4
Cntn2	chr1	-	134370486	134369486	134371486	HCP	K27	25.3	13.9	yes	8	4
Scube1	chr15	-	83552787	83551787	83553787	HCP	K27	25.3	128.6	yes	8	4
Kndc1	chr7	+	139746015	139745015	139747015	HCP	K27	25.8	21.6	yes	8	4
Foxa2	chr2	-	147738410	147737410	147739410	HCP	K27	25.9	792.6	yes	8	4
Fgf14	chr14	-	123860355	123859355	123861355	HCP	K27	26.1	5.7	yes	8	4
Accn4	chr1	+	75333657	75332657	75334657	HCP	K27	26.8	75.4	yes	8	4
Adra2c	chr5	+	35595426	35594426	35596426	HCP	K27	27.1	39.3	yes	8	4
Slc22a3	chr17	-	12351062	12350062	12352062	HCP	K27	27.3	5.4	yes	8	4
Neurod1	chr2	-	79257475	79256475	79258475	HCP	K27	27.6	20.3	yes	8	4
Foxb1	chr9	-	69560104	69559104	69561104	HCP	K27	27.7	73.8	yes	8	4
Phactr1	chr13	+	42691594	42690594	42692594	HCP	K27	27.7	28.2	yes	8	4
Pou2f3	chr9	-	42956750	42955750	42957750	HCP	K27	27.8	44.2	yes	8	4
Slc12a5	chr2	+	164659192	164658192	164660192	HCP	K27	27.9	53.6	yes	8	4
Wnt3a	chr11	-	59106947	59105947	59107947	HCP	K27	28.4	61.8	yes	8	4
Crhbp	chr13	-	96545530	96544530	96546530	HCP	K27	28.7	24.2	yes	8	4
Otop1	chr5	+	38565652	38564652	38566652	HCP	K27	28.8	19.9	yes	8	4
Adrbk2	chr5	-	113255817	113254817	113256817	HCP	K27	28.9	19.1	yes	8	4
Stk32b	chr5	-	38005312	38004312	38006312	HCP	K27	29.2	86.2	yes	8	4
Slc26a5	chr5	-	21377428	21376428	21378428	HCP	K27	29.5	36.3	yes	8	4
Zmat4	chr8	+	25135237	25134237	25136237	HCP	K27	29.5	78.1	yes	8	4
Kcnc1	chr7	+	46264509	46263509	46265509	HCP	K27	30.1	144.9	yes	8	4
Ryr2	chr13	-	12160998	12159998	12161998	HCP	K27	30.2	47.4	yes	8	4
Mapk8ip2	chr15	+	89281898	89280898	89282898	HCP	K27	30.7	87.9	yes	8	4
Cadm3	chr1	-	175204370	175203370	175205370	HCP	K27	30.8	29.8	yes	8	4
Rab11fip4	chr11	+	79407406	79406406	79408406	HCP	K27	31.3	38.2	yes	8	4
Slc5a8	chr10	+	88315790	88314790	88316790	HCP	K27	32	32.3	yes	8	4
Cldn3	chr5	+	135270840	135269840	135271840	HCP	K27	32.1	38.2	yes	8	4
Sprn	chr7	-	140005979	140004979	140006979	HCP	K27	32.1	73.1	yes	8	4
Aqp5	chr15	+	99419061	99418061	99420061	HCP	K27	32.2	66.9	yes	8	4
Drd2	chr9	+	49092891	49091891	49093891	HCP	K27	32.2	49.6	yes	8	4
Kcnj10	chr1	+	174177884	174176884	174178884	HCP	K27	32.9	39	yes	8	4
Acaa1b	chr9	-	119005791	119004791	119006791	HCP	K27	33.2	21.4	yes	8	4
Mpped1	chr15	+	83607788	83606788	83608788	HCP	K27	33.5	41.2	yes	8	4
Olfml2a	chr2	+	38753988	38752988	38754988	HCP	K27	33.9	54.1	yes	8	4
Gfra3	chr18	-	34845204	34844204	34846204	HCP	K27	34.1	176.5	yes	8	4
T	chr17	+	8272596	8271596	8273596	HCP	K27	34.2	59.8	yes	8	4
Wnt7b	chr15	-	85409348	85408348	85410348	HCP	K27	34.5	16.9	yes	8	4
Abcc8	chr7	-	46048075	46047075	46049075	HCP	K27	35.3	1.4	yes	8	4
Epha6	chr16	-	60547787	60546787	60548787	HCP	K27	35.4	59.3	yes	8	4
Slc15a1	chr14	-	120640434	120639434	120641434	HCP	K27	35.4	34.4	yes	8	4
Dsg2	chr18	+	20701125	20700125	20702125	HCP	K27	35.5	90.7	yes	8	4
Stmn3	chr2	-	181243907	181242907	181244907	HCP	K27	35.5	24.2	yes	8	4
Dpys	chr15	-	39687541	39686541	39688541	HCP	K27	35.8	21.1	yes	8	4
Hrk	chr5	+	118430793	118429793	118431793	HCP	K27	35.9	22.7	yes	8	4
Rasip1	chr7	+	45495578	45494578	45496578	HCP	K27	35.9	20.4	yes	8	4
Kcns2	chr15	+	34781969	34780969	34782969	HCP	K27	36	35.5	yes	8	4
6330514A18Rik	chr10	+	79759587	79758587	79760587	HCP	K27	36.7	24.9	yes	8	4
Insm1	chr2	+	145913551	145912551	145914551	HCP	K27	37	2.4	yes	8	4
Barx1	chr13	+	48674972	48673972	48675972	HCP	K27	37.6	12.8	yes	8	4
B3galt5	chr16	+	96340710	96339710	96341710	HCP	K27	37.7	95.3	yes	8	4
Otp	chr13	+	95976325	95975325	95977325	HCP	K27	37.8	73.5	yes	8	4
Cbln2	chr18	+	86847240	86846240	86848240	HCP	K27	38	45.2	yes	8	4
Lhx5	chr5	+	120692502	120691502	120693502	HCP	K27	38	5.9	yes	8	4
Calb2	chr8	-	113057335	113056335	113058335	HCP	K27	38.3	20.2	yes	8	4
Chgb	chr2	+	132472718	132471718	132473718	HCP	K27	38.3	19.7	yes	8	4
Fads6	chr11	-	115113604	115112604	115114604	HCP	K27	39	100	yes	8	4
Nrxn2	chr19	+	6428015	6427015	6429015	HCP	K27	39.4	34.6	yes	8	4
Cpxm2	chr7	-	131993082	131992082	131994082	HCP	K27	39.5	53.7	yes	8	4
Slc7a14	chr3	-	31501197	31500197	31502197	HCP	K27	39.6	52.9	yes	8	4
Dpp10	chr1	-	125873098	125872098	125874098	HCP	K27	39.9	127.7	yes	8	4
Abhd9	chr17	-	31918169	31917169	31919169	HCP	K27	40.1	30.3	yes	8	4
Dlgap2	chr8	+	14095851	14094851	14096851	HCP	K27	40.1	33.1	yes	8	4
Jph3	chr8	+	124616652	124615652	124617652	HCP	K27	40.4	87.6	yes	8	4
Scnn1b	chr7	+	121656258	121655258	121657258	HCP	K27	40.4	16.4	yes	8	4
Rims4	chr2	-	163610124	163609124	163611124	HCP	K27	41	136.4	yes	8	4
Fgf3	chr7	+	144648001	144647001	144649001	HCP	K27	41.3	83.9	yes	7	3
Tlx1	chr19	+	45204025	45203025	45205025	HCP	K27	41.4	63.5	yes	7	3
C79127	chr7	-	18438571	18437571	18439571	HCP	K27	41.7	34.2	yes	7	3
Bai1	chr15	+	74343450	74342450	74344450	HCP	K27	42	20.5	yes	7	3
Grin2a	chr16	-	9906111	9905111	9907111	HCP	K27	42	3.2	yes	7	3
Tlx3	chr11	-	33103459	33102459	33104459	HCP	K27	42.3	55.9	yes	7	3
Slc9a3	chr13	+	74587516	74586516	74588516	HCP	K27	42.7	32.1	yes	7	3
Otop3	chr11	+	115150823	115149823	115151823	HCP	K27	42.9	5.3	yes	7	3
Dsc2	chr18	-	20202515	20201515	20203515	HCP	K27	43	26.3	yes	7	3
Gprin1	chr13	-	54759291	54758291	54760291	HCP	K27	43.1	28.8	yes	7	3
Dnajc6	chr4	+	101048525	101047525	101049525	HCP	K27	43.4	73.7	yes	7	3
Ptchd2	chr4	-	147131765	147130765	147132765	HCP	K27	43.6	55.7	yes	7	3
Ptf1a	chr2	+	19363416	19362416	19364416	HCP	K27	44.3	16.3	yes	7	3
Lhfpl4	chr6	-	113161161	113160161	113162161	HCP	K27	45.3	46.2	yes	7	3
Foxd4	chr19	-	24968406	24967406	24969406	HCP	K27	45.9	21.1	yes	7	3
Alk	chr17	-	72509164	72508164	72510164	HCP	K27	46.1	57	yes	7	3
Brunol4	chr18	-	25897167	25896167	25898167	HCP	K27	47	132.1	yes	7	3
Pfn3	chr13	-	55424854	55423854	55425854	HCP	K27	47	67.5	yes	7	3
Pou4f1	chr14	-	103353678	103352678	103354678	HCP	K27	47.1	34.8	yes	7	3
Gabrd	chr4	-	154241869	154240869	154242869	HCP	K27	47.5	50.6	yes	7	3
Grin2c	chr11	-	115083333	115082333	115084333	HCP	K27	47.5	19.4	yes	7	3
Atp8a2	chr14	-	59040944	59039944	59041944	HCP	K27	48.4	79.8	yes	7	3
Cnfn	chr7	-	25078484	25077484	25079484	HCP	K27	48.4	66.6	yes	7	3
Tcerg1l	chr7	-	138236073	138235073	138237073	HCP	K27	48.6	42.5	yes	7	3
Insm2	chr12	+	56517046	56516046	56518046	HCP	K27	48.9	86.3	yes	7	3
Kcnb1	chr2	-	166880004	166879004	166881004	HCP	K27	48.9	51.5	yes	7	3
Glp1r	chr17	+	30628878	30627878	30629878	HCP	K27	49.1	66.9	yes	7	3
Dmgdh	chr13	+	94775188	94774188	94776188	HCP	K27	49.4	48.3	yes	7	3
Tmhs	chr17	+	28303307	28302307	28304307	HCP	K27	49.4	14.1	yes	7	3
Fstl4	chr11	+	52608128	52607128	52609128	HCP	K27	49.7	43.8	yes	7	3
Fa2h	chr8	-	114280494	114279494	114281494	HCP	K27	49.8	78.4	yes	7	3
Slc5a1	chr5	+	33421090	33420090	33422090	HCP	K27	50.7	53.5	yes	7	3
Spnb3	chr19	+	4711222	4710222	4712222	HCP	K27	51.2	53.1	yes	7	3
Tbx20	chr9	-	24524709	24523709	24525709	HCP	K27	51.3	33.2	yes	7	3
Chga	chr12	+	102956018	102955018	102957018	HCP	K27	51.5	70.3	yes	7	3
Grm1	chr10	-	10772521	10771521	10773521	HCP	K27	51.8	100.9	yes	7	3
4930506M07Rik	chr19	-	59129319	59128319	59130319	HCP	K27	52	58.5	yes	7	3
Camk2b	chr11	-	5965751	5964751	5966751	HCP	K27	52.4	87.6	yes	7	3
Kif12	chr4	-	62658492	62657492	62659492	HCP	K27	52.8	50.5	yes	7	3
Neurod2	chr11	-	98145735	98144735	98146735	HCP	K27	52.8	39.4	yes	7	3
Sez6l	chr5	-	112817488	112816488	112818488	HCP	K27	52.8	40.3	yes	7	3
Lbx2	chr6	+	83052022	83051022	83053022	HCP	K27	52.9	47.5	yes	7	3
Tdh	chr14	-	62463202	62462202	62464202	HCP	K27	52.9	70.3	yes	7	3
Dmrt3	chr19	+	25677633	25676633	25678633	HCP	K27	53	25	yes	7	3
Rab37	chr11	+	114970274	114969274	114971274	HCP	K27	53.1	27.3	yes	7	3
Pax8	chr2	-	24297575	24296575	24298575	HCP	K27	53.4	64.6	yes	7	3
Cnnm1	chr19	+	43493746	43492746	43494746	HCP	K27	54	49.5	yes	7	3
Tmprss2	chr16	-	97766111	97765111	97767111	HCP	K27	54	72.3	yes	7	3
Cpne7	chr8	+	126003463	126002463	126004463	HCP	K27	54.3	54.8	yes	7	3
Scn8a	chr15	+	100698716	100697716	100699716	HCP	K27	54.8	20.9	yes	7	3
Pacsin1	chr17	+	27383270	27382270	27384270	HCP	K27	55.5	22.4	yes	7	3
Kcnj6	chr16	-	95106494	95105494	95107494	HCP	K27	56.3	69.6	yes	7	3
Dock3	chr9	-	107090010	107089010	107091010	HCP	K27	56.9	68.2	yes	7	3
Amn	chr12	+	111718918	111717918	111719918	HCP	K27	57.1	83.6	yes	7	3
Gstt2	chr10	-	75278597	75277597	75279597	HCP	K27	57.2	10	yes	7	3
Neurog3	chr10	+	61528446	61527446	61529446	HCP	K27	58	81.8	yes	7	3
Cldn4	chr5	-	135231561	135230561	135232561	HCP	K27	58.4	54.8	yes	7	3
Prdm8	chr5	+	98421170	98420170	98422170	HCP	K27	58.4	91.6	yes	7	3
Gal	chr19	-	3414457	3413457	3415457	HCP	K27	58.9	85.6	yes	7	3
Adcyap1	chr17	+	93503712	93502712	93504712	HCP	K27	59.7	97	yes	7	3
Doc2b	chr11	-	75612252	75611252	75613252	HCP	K27	60.3	58	yes	7	3
Myod1	chr7	+	46244515	46243515	46245515	HCP	K27	61.2	70.7	yes	7	3
Tal1	chr4	+	114557458	114556458	114558458	HCP	K27	61.6	60.3	yes	7	3
Pnmt	chr11	+	98202721	98201721	98203721	HCP	K27	62.1	14.2	yes	7	3
Gpr26	chr7	+	131804802	131803802	131805802	HCP	K27	62.4	63.4	yes	7	3
Matn4	chr2	-	164096365	164095365	164097365	HCP	K27	62.6	89.4	yes	7	3
Cartpt	chr13	-	101000934	100999934	101001934	HCP	K27	63.5	64.3	yes	7	3
BC013712	chr4	-	132068440	132067440	132069440	HCP	K27	63.8	11.3	yes	7	3
Lrrc33	chr16	-	32085223	32084223	32086223	HCP	K27	63.8	12	yes	7	3
Sctr	chr1	+	121834525	121833525	121835525	HCP	K27	63.8	117.1	yes	7	3
Wnt9b	chr11	-	103565911	103564911	103566911	HCP	K27	63.9	51	yes	7	3
Actn2	chr13	-	12395065	12394065	12396065	HCP	K27	64.1	42.7	yes	7	3
Ppapdc1a	chr7	+	129048241	129047241	129049241	HCP	K27	64.6	28.6	yes	7	3
Unc5a	chr13	+	54959053	54958053	54960053	HCP	K27	64.6	68.5	yes	7	3
Hrh2	chr13	+	54201749	54200749	54202749	HCP	K27	65.5	124.3	yes	7	3
Kcnh8	chr17	+	52067691	52066691	52068691	HCP	K27	65.6	50.6	yes	7	3
Atp8b3	chr10	-	79942253	79941253	79943253	HCP	K27	65.7	66.4	yes	7	3
Elovl3	chr19	+	46185209	46184209	46186209	HCP	K27	66	105.2	yes	7	3
Ecel1	chr1	-	88986198	88985198	88987198	HCP	K27	66.1	81.3	yes	7	3
Alox12	chr11	-	70071536	70070536	70072536	HCP	K27	66.2	96.1	yes	7	3
Rasgrp2	chr19	+	6400582	6399582	6401582	HCP	K27	66.2	69.1	yes	7	3
Pyy	chr11	-	101923866	101922866	101924866	HCP	K27	66.4	85.3	yes	7	3
Lrrc3b	chr14	-	14232140	14231140	14233140	HCP	K27	66.5	88.9	yes	7	3
Kcnh1	chr1	+	193891595	193890595	193892595	HCP	K27	66.8	60.8	yes	7	3
Dscaml1	chr9	+	45181287	45180287	45182287	HCP	K27	67.3	41.9	yes	7	3
Hoxb1	chr11	+	96181847	96180847	96182847	HCP	K27	67.9	63.2	yes	7	3
Kcnip1	chr11	-	33743527	33742527	33744527	HCP	K27	68.2	76.7	yes	7	3
Nags	chr11	+	101961676	101960676	101962676	HCP	K27	69.4	48.7	yes	7	3
Svop	chr5	-	114352379	114351379	114353379	HCP	K27	69.9	88.2	yes	7	3
Prrxl1	chr14	+	31428935	31427935	31429935	HCP	K27	70.6	55.2	yes	7	3
Cplx1	chr5	-	108790234	108789234	108791234	HCP	K27	71.5	51.3	yes	7	3
Dll3	chr7	-	28010545	28009545	28011545	HCP	K27	72.7	93.5	yes	7	3
Crtac1	chr19	-	42485094	42484094	42486094	HCP	K27	73.2	52.5	yes	7	3
Skap1	chr11	+	96280713	96279713	96281713	HCP	K27	73.4	83.3	yes	7	3
Kcnc3	chr7	+	44458927	44457927	44459927	HCP	K27	75.1	103.9	yes	7	3
Mosc1	chr1	-	186512101	186511101	186513101	HCP	K27	75.4	96.4	yes	7	3
Acan	chr7	+	78926995	78925995	78927995	HCP	K27	75.8	102.2	yes	7	3
Dcc	chr18	-	72476438	72475438	72477438	HCP	K27	76.4	120	yes	6	3
Kcnq2	chr2	-	181064633	181063633	181065633	HCP	K27	76.4	106.1	yes	6	3
Fgf17	chr14	-	69377348	69376348	69378348	HCP	K27	77	80.1	yes	6	3
Tcf15	chr2	+	151835049	151834049	151836049	HCP	K27	77	111	yes	6	3
1100001H23Rik	chr6	-	136626012	136625012	136627012	HCP	K27	77.2	80.4	yes	6	3
Syt7	chr19	+	10456134	10455134	10457134	HCP	K27	77.4	109.6	yes	6	3
Lbx1	chr19	-	45288547	45287547	45289547	HCP	K27	77.8	99	yes	6	3
Gm996	chr2	-	25402108	25401108	25403108	HCP	K27	78.4	103.6	yes	6	3
Gata5	chr2	-	180264087	180263087	180265087	HCP	K27	78.5	70.1	yes	6	3
Slc6a2	chr8	+	95850174	95849174	95851174	HCP	K27	78.6	82.6	yes	6	3
Ngb	chr12	-	87991642	87990642	87992642	HCP	K27	78.8	114.8	yes	6	3
Neto1	chr18	+	86529144	86528144	86530144	HCP	K27	79	121.4	yes	6	3
Doc2a	chr7	+	126638700	126637700	126639700	HCP	K27	79.7	9.9	yes	6	3
Cacna1e	chr1	-	156488138	156487138	156489138	HCP	K27	79.9	89.3	yes	6	3
Fev	chr1	-	74818626	74817626	74819626	HCP	K27	80.1	74.8	yes	6	3
Foxn4	chr5	-	114534760	114533760	114535760	HCP	K27	80.6	105.6	yes	6	3
Hs3st2	chr7	+	121183443	121182443	121184443	HCP	K27	81.1	101.3	yes	6	3
Nfasc	chr1	-	134569311	134568311	134570311	HCP	K27	81.6	60.9	yes	6	3
Kcnd3	chr3	+	105580385	105579385	105581385	HCP	K27	83.1	106	yes	6	3
Boll	chr1	-	55308014	55307014	55309014	HCP	K27	83.6	88.2	yes	6	3
Ptprt	chr2	-	162352588	162351588	162353588	HCP	K27	85.4	72.1	yes	6	3
Grhl2	chr15	+	37177835	37176835	37178835	HCP	K27	86	73.3	yes	6	3
Slc7a10	chr7	+	34895177	34894177	34896177	HCP	K27	86.4	121.6	yes	6	3
Kcnh7	chr2	-	62985126	62984126	62986126	HCP	K27	86.9	126.7	yes	6	3
Tmem59l	chr8	-	73416347	73415347	73417347	HCP	K27	87.2	80.6	yes	6	3
1500001A10Rik	chr5	-	116852816	116851816	116853816	HCP	K27	87.3	122	yes	6	3
Slc18a2	chr19	+	59314176	59313176	59315176	HCP	K27	87.7	58.1	yes	6	3
Syt10	chr15	-	89669536	89668536	89670536	HCP	K27	87.9	51	yes	6	3
Mast1	chr8	-	87827458	87826458	87828458	HCP	K27	88.3	85.4	yes	6	3
St8sia3	chr18	+	64390756	64389756	64391756	HCP	K27	88.8	12.6	yes	6	3
Atp1a3	chr7	-	24714655	24713655	24715655	HCP	K27	91.2	59	yes	6	3
Wnt10a	chr1	+	74724722	74723722	74725722	HCP	K27	95.4	146.6	yes	6	3
Kcnt1	chr2	+	25699869	25698869	25700869	HCP	K27	96.6	78.3	yes	6	3
Ptprn2	chr12	+	116927841	116926841	116928841	HCP	K27	97.6	113.4	yes	6	3
Ikzf1	chr11	+	11586215	11585215	11587215	HCP	K27	98.2	38.7	yes	6	3
Adam11	chr11	+	102577528	102576528	102578528	HCP	K27	99.1	92.2	yes	6	3
Lamc3	chr2	+	31709289	31708289	31710289	HCP	K27	99.4	134.1	yes	6	3
Chd5	chr4	+	151182450	151181450	151183450	HCP	K27	99.9	137.9	yes	6	3
Myrip	chr9	+	120152770	120151770	120153770	HCP	K27	100.7	64.3	yes	6	3
Reln	chr5	-	21856529	21855529	21857529	HCP	K27	101.8	34.4	yes	6	3
C330005M16Rik	chr7	-	28339775	28338775	28340775	HCP	K27	101.9	97.1	yes	6	3
Mcf2l	chr8	+	12915934	12914934	12916934	HCP	K27	102.1	46	yes	6	3
Cdcp1	chr9	-	123064736	123063736	123065736	HCP	K27	102.2	109.6	yes	6	3
Ptgdr	chr14	-	43781252	43780252	43782252	HCP	K27	102.3	95.6	yes	6	3
Phox2b	chr5	-	67378261	67377261	67379261	HCP	K27	102.9	161.9	yes	6	3
Hoxb3	chr11	+	96139215	96138215	96140215	HCP	K27	103.1	362.5	yes	6	3
Kcna2	chr3	+	107229622	107228622	107230622	HCP	K27	104.2	110.2	yes	6	3
Lad1	chr1	+	137635008	137634008	137636008	HCP	K27	105.2	83.3	yes	6	3
Sct	chr7	-	141130451	141129451	141131451	HCP	K27	105.2	25.3	yes	6	3
Aifm3	chr16	+	17403253	17402253	17404253	HCP	K27	107.5	35.4	yes	6	3
Fgfr4	chr13	+	55162439	55161439	55163439	HCP	K27	108.1	132.6	yes	6	3
Sorcs3	chr19	+	48259335	48258335	48260335	HCP	K27	112.7	129.7	yes	6	3
Padi2	chr4	+	140178435	140177435	140179435	HCP	K27	114.1	63.2	yes	6	3
Tcte1	chr17	+	44987014	44986014	44988014	HCP	K27	118.6	113.3	yes	6	3
Htr1a	chr13	+	106564077	106563077	106565077	HCP	K27	120.2	82	yes	6	3
Sncb	chr13	-	54776062	54775062	54777062	HCP	K27	121.7	102.7	yes	6	3
Avp	chr2	-	130273982	130272982	130274982	HCP	K27	124.1	85.1	yes	6	3
Ccdc64	chr5	-	115992558	115991558	115993558	HCP	K27	125.4	214.1	yes	6	3
Acsl6	chr11	+	54147246	54146246	54148246	HCP	K27	126.2	24	yes	6	3
Sstr5	chr17	-	25224853	25223853	25225853	HCP	K27	127.5	128.3	yes	6	3
Mmp24	chr2	+	155466784	155465784	155467784	HCP	K27	134.1	118	yes	6	3
D430041B17Rik	chr7	-	4439342	4438342	4440342	HCP	K27	139.9	207.1	yes	6	3
Tmem179	chr12	-	112958968	112957968	112959968	HCP	K27	140.7	116.7	yes	6	3
Tcf20	chr15	-	82739900	82738900	82740900	HCP	K27	141.7	47.7	yes	5	2
Slc34a2	chr5	+	53337629	53336629	53338629	HCP	K27	153.6	132.2	yes	5	2
Lhx3	chr2	-	26028565	26027565	26029565	HCP	K27	154.5	172	yes	5	2
Tubb4	chr17	-	56772683	56771683	56773683	HCP	K27	155.4	1894.3	yes	5	2
Rspo4	chr2	+	151534367	151533367	151535367	HCP	K27	159.1	46.2	yes	5	2
Prrt1	chr17	+	34237741	34236741	34238741	HCP	K27	160.7	119.9	yes	5	2
Chrnb2	chr3	-	89850512	89849512	89851512	HCP	K27	161.6	159.5	yes	5	2
Crhr1	chr11	+	103948971	103947971	103949971	HCP	K27	162.4	167	yes	5	2
Hoxd4	chr2	+	74522816	74521816	74523816	HCP	K27	165.9	152	yes	5	2
Hand1	chr11	-	57648342	57647342	57649342	HCP	K27	168.8	58	yes	5	2
Des	chr1	+	75243491	75242491	75244491	HCP	K27	170.1	213.4	yes	5	2
Aatk	chr11	-	119862805	119861805	119863805	HCP	K27	170.7	160.3	yes	5	2
Plekhg6	chr6	-	125346123	125345123	125347123	HCP	K27	173.4	123.8	yes	5	2
Slc5a5	chr8	-	73821746	73820746	73822746	HCP	K27	182.7	226.4	yes	5	2
Scgn	chr13	-	23998679	23997679	23999679	HCP	K27	186.2	275.8	yes	5	2
Alox5	chr6	-	116426797	116425797	116427797	HCP	K27	191.4	96.9	yes	5	2
Grm4	chr17	-	27230893	27229893	27231893	HCP	K27	192.3	232	yes	5	2
Tnxb	chr17	+	34278590	34277590	34279590	HCP	K27	196.1	52.6	yes	5	2
Cplx2	chr13	+	54380973	54379973	54381973	HCP	K27	198.5	304.1	yes	5	2
Slc16a11	chr11	+	70030104	70029104	70031104	HCP	K27	203.8	134.2	yes	5	2
Kcna7	chr7	+	45274001	45273001	45275001	HCP	K27	204.6	244.7	yes	5	2
Cspg5	chr9	+	110090626	110089626	110091626	HCP	K27	205.9	135.6	yes	5	2
Slc45a1	chr4	-	149495974	149494974	149496974	HCP	K27	218.1	254.4	yes	5	2
Iqsec3	chr6	-	121439297	121438297	121440297	HCP	K27	223.9	132.5	yes	5	2
Gp1bb	chr16	-	18535966	18534966	18536966	HCP	K27	226	209.7	yes	5	2
Otud7a	chr7	+	63323721	63322721	63324721	HCP	K27	226.2	92.5	yes	5	2
Garnl4	chr11	-	74406353	74405353	74407353	HCP	K27	231	148.6	yes	5	2
C1ql1	chr11	-	102762551	102761551	102763551	HCP	K27	247.9	167.3	yes	5	2
Lamc2	chr1	-	154948665	154947665	154949665	HCP	K27	279	79.4	yes	5	2
Hmx1	chr5	+	35705977	35704977	35706977	HCP	K27	279.8	4	yes	5	2
Crb3	chr17	+	56747423	56746423	56748423	HCP	K27	324.8	302.3	yes	4	2
Lgi2	chr5	-	52854528	52853528	52855528	HCP	K27	329.3	24.8	yes	4	2
Nrtn	chr17	-	56442654	56441654	56443654	HCP	K27	329.5	256.9	yes	4	2
Psd	chr19	-	46380467	46379467	46381467	HCP	K27	335.4	255.3	yes	4	2
AI595406	chr11	-	35642307	35641307	35643307	HCP	K27	357.5	386.1	yes	4	2
Tmem171	chr13	-	99794988	99793988	99795988	HCP	K27	400	88.5	yes	4	2
Hcn1	chr13	+	118721980	118720980	118722980	HCP	K27	425.2	98.7	yes	4	2
Eef1a2	chr2	-	181086422	181085422	181087422	HCP	K27	640.7	416.9	yes	3	1
Oxt	chr2	+	130267613	130266613	130268613	HCP	K27	711	1003.6	yes	3	1
Mmp9	chr2	+	164639455	164638455	164640455	HCP	K27	894.6	95.6	yes	3	1
Foxg1	chr12	+	50259133	50258133	50260133	HCP	K27	1021.9	3517.2	yes	2	1
Tmem181	chr17	+	6380412	6379412	6381412	HCP	K27	1656.4	1155	yes	2	1
Pfdn4	chr2	+	170187632	170186632	170188632	HCP	K27	2214.2	2239.4	yes	1	1
2410004A20Rik	chr9	+	72899529	72898529	72900529	HCP	K27	ND	ND	yes	ND	ND
39876	chr1	-	72469772	72468772	72470772	HCP	K27	ND	ND	yes	ND	ND
6330403A02Rik	chr1	-	182320179	182319179	182321179	HCP	K27	ND	ND	yes	ND	ND
Accn1	chr11	-	81784591	81783591	81785591	HCP	K27	ND	ND	yes	ND	ND
Acta1	chr8	-	126780826	126779826	126781826	HCP	K27	ND	ND	yes	ND	ND
Aire	chr10	-	77446709	77445709	77447709	HCP	K27	ND	ND	yes	ND	ND
Ankrd53	chr6	+	83728303	83727303	83729303	HCP	K27	ND	ND	yes	ND	ND
Atp2a3	chr11	+	72777449	72776449	72778449	HCP	K27	ND	ND	yes	ND	ND
Atp6v1c2	chr12	-	17350192	17349192	17351192	HCP	K27	ND	ND	yes	ND	ND
AU023871	chr17	-	34674240	34673240	34675240	HCP	K27	ND	ND	yes	ND	ND
B3gnt3	chr8	-	74630789	74629789	74631789	HCP	K27	ND	ND	yes	ND	ND
Barhl2	chr5	-	106698468	106697468	106699468	HCP	K27	ND	ND	yes	ND	ND
Barx2	chr9	-	31662850	31661850	31663850	HCP	K27	ND	ND	yes	ND	ND
BC089491	chr7	-	27999894	27998894	28000894	HCP	K27	ND	ND	yes	ND	ND
Bmp8b	chr4	+	122607467	122606467	122608467	HCP	K27	ND	ND	yes	ND	ND
C130060K24Rik	chr6	+	65310871	65309871	65311871	HCP	K27	ND	ND	yes	ND	ND
C1ql4	chr15	-	98915762	98914762	98916762	HCP	K27	ND	ND	yes	ND	ND
Cacna1d	chr14	-	29320165	29319165	29321165	HCP	K27	ND	ND	yes	ND	ND
Cacna1i	chr15	+	80114492	80113492	80115492	HCP	K27	ND	ND	yes	ND	ND
Caln1	chr5	+	130654160	130653160	130655160	HCP	K27	ND	ND	yes	ND	ND
Casr	chr16	-	36481373	36480373	36482373	HCP	K27	ND	ND	yes	ND	ND
Cck	chr9	-	121344360	121343360	121345360	HCP	K27	ND	ND	yes	ND	ND
Ccr9	chr9	+	123527136	123526136	123528136	HCP	K27	ND	ND	yes	ND	ND
Cd70	chr17	-	56835110	56834110	56836110	HCP	K27	ND	ND	yes	ND	ND
Cdh8	chr8	-	102305586	102304586	102306586	HCP	K27	ND	ND	yes	ND	ND
Chrdl2	chr7	+	99880521	99879521	99881521	HCP	K27	ND	ND	yes	ND	ND
Dbx2	chr15	-	95482805	95481805	95483805	HCP	K27	ND	ND	yes	ND	ND
Degs2	chr12	-	109150094	109149094	109151094	HCP	K27	ND	ND	yes	ND	ND
Dio3	chr12	+	110727036	110726036	110728036	HCP	K27	ND	ND	yes	ND	ND
Dmbx1	chr4	-	115437858	115436858	115438858	HCP	K27	ND	ND	yes	ND	ND
Dok7	chr5	+	35373944	35372944	35374944	HCP	K27	ND	ND	yes	ND	ND
Drd5	chr5	+	38607757	38606757	38608757	HCP	K27	ND	ND	yes	ND	ND
Dusp26	chr8	+	32555596	32554596	32556596	HCP	K27	ND	ND	yes	ND	ND
EG328479	chr14	-	121586295	121585295	121587295	HCP	K27	ND	ND	yes	ND	ND
EG545861	chr6	-	85091752	85090752	85092752	HCP	K27	ND	ND	yes	ND	ND
F830116E18Rik	chr11	+	32186963	32185963	32187963	HCP	K27	ND	ND	yes	ND	ND
Fbp1	chr13	-	62897859	62896859	62898859	HCP	K27	ND	ND	yes	ND	ND
Fgf8	chr19	-	45796184	45795184	45797184	HCP	K27	ND	ND	yes	ND	ND
Foxe1	chr4	+	46365293	46364293	46366293	HCP	K27	ND	ND	yes	ND	ND
Foxi2	chr7	+	135248709	135247709	135249709	HCP	K27	ND	ND	yes	ND	ND
Gabbr2	chr4	-	47012814	47011814	47013814	HCP	K27	ND	ND	yes	ND	ND
Gbx1	chr5	-	24036913	24035913	24037913	HCP	K27	ND	ND	yes	ND	ND
Gdf7	chr12	-	8327962	8326962	8328962	HCP	K27	ND	ND	yes	ND	ND
Gm50	chr4	-	124364475	124363475	124365475	HCP	K27	ND	ND	yes	ND	ND
Gm628	chr15	-	73666926	73665926	73667926	HCP	K27	ND	ND	yes	ND	ND
Grm8	chr6	-	28084379	28083379	28085379	HCP	K27	ND	ND	yes	ND	ND
Hba-x	chr11	+	32176601	32175601	32177601	HCP	K27	ND	ND	yes	ND	ND
Helt	chr8	-	47793488	47792488	47794488	HCP	K27	ND	ND	yes	ND	ND
Hoxc12	chr15	+	102764886	102763886	102765886	HCP	K27	ND	ND	yes	ND	ND
Ihh	chr1	-	74884858	74883858	74885858	HCP	K27	ND	ND	yes	ND	ND
Il17rb	chr14	-	28837905	28836905	28838905	HCP	K27	ND	ND	yes	ND	ND
Insl3	chr8	+	74618240	74617240	74619240	HCP	K27	ND	ND	yes	ND	ND
Itgb4	chr11	+	115790814	115789814	115791814	HCP	K27	ND	ND	yes	ND	ND
Kcnh6	chr11	+	105824292	105823292	105825292	HCP	K27	ND	ND	yes	ND	ND
Kcnk15	chr2	+	163545190	163544190	163546190	HCP	K27	ND	ND	yes	ND	ND
Kcnk9	chr15	-	72373535	72372535	72374535	HCP	K27	ND	ND	yes	ND	ND
Kctd19	chr8	-	108302616	108301616	108303616	HCP	K27	ND	ND	yes	ND	ND
Kirrel2	chr7	-	30166275	30165275	30167275	HCP	K27	ND	ND	yes	ND	ND
Kremen2	chr17	-	23473451	23472451	23474451	HCP	K27	ND	ND	yes	ND	ND
Krt83	chr15	-	101266804	101265804	101267804	HCP	K27	ND	ND	yes	ND	ND
Ky	chr9	+	102362400	102361400	102363400	HCP	K27	ND	ND	yes	ND	ND
Lyzl4	chr9	-	121490264	121489264	121491264	HCP	K27	ND	ND	yes	ND	ND
Mafa	chr15	-	75575177	75574177	75576177	HCP	K27	ND	ND	yes	ND	ND
N28178	chr4	+	42938350	42937350	42939350	HCP	K27	ND	ND	yes	ND	ND
Nkx1-2	chr7	-	132437980	132436980	132438980	HCP	K27	ND	ND	yes	ND	ND
Nkx2-2	chr2	-	146877843	146876843	146878843	HCP	K27	ND	ND	yes	ND	ND
Nkx2-3	chr19	+	43665635	43664635	43666635	HCP	K27	ND	ND	yes	ND	ND
Nkx2-4	chr2	-	146776786	146775786	146777786	HCP	K27	ND	ND	yes	ND	ND
Nkx2-5	chr17	-	26569154	26568154	26570154	HCP	K27	ND	ND	yes	ND	ND
Nkx2-9	chr12	-	57531296	57530296	57532296	HCP	K27	ND	ND	yes	ND	ND
Nkx6-1	chr5	-	101905013	101904013	101906013	HCP	K27	ND	ND	yes	ND	ND
Nkx6-2	chr7	-	139434113	139433113	139435113	HCP	K27	ND	ND	yes	ND	ND
Ntsr2	chr12	+	16678949	16677949	16679949	HCP	K27	ND	ND	yes	ND	ND
Olfr95	chr17	-	36819904	36818904	36820904	HCP	K27	ND	ND	yes	ND	ND
Otx2	chr14	-	47584823	47583823	47585823	HCP	K27	ND	ND	yes	ND	ND
Pdx1	chr5	+	147580479	147579479	147581479	HCP	K27	ND	ND	yes	ND	ND
Pkib	chr10	+	57320495	57319495	57321495	HCP	K27	ND	ND	yes	ND	ND
Prdm13	chr4	-	21776798	21775798	21777798	HCP	K27	ND	ND	yes	ND	ND
Rap1gap	chr4	+	136953778	136952778	136954778	HCP	K27	ND	ND	yes	ND	ND
Rln3	chr8	-	86935084	86934084	86936084	HCP	K27	ND	ND	yes	ND	ND
Rps6kl1	chr12	-	86040321	86039321	86041321	HCP	K27	ND	ND	yes	ND	ND
Sez6	chr11	+	77747137	77746137	77748137	HCP	K27	ND	ND	yes	ND	ND
Sfrp5	chr19	-	42255442	42254442	42256442	HCP	K27	ND	ND	yes	ND	ND
Slc44a5	chr3	+	153910821	153909821	153911821	HCP	K27	ND	ND	yes	ND	ND
Syt15	chr14	+	33049138	33048138	33050138	HCP	K27	ND	ND	yes	ND	ND
Tlx2	chr6	-	83035883	83034883	83036883	HCP	K27	ND	ND	yes	ND	ND
Tmem54	chr4	+	128607919	128606919	128608919	HCP	K27	ND	ND	yes	ND	ND
Tnfrsf25	chr4	+	150960142	150959142	150961142	HCP	K27	ND	ND	yes	ND	ND
Trim50	chr5	+	135637922	135636922	135638922	HCP	K27	ND	ND	yes	ND	ND
Trim58	chr11	+	58456659	58455659	58457659	HCP	K27	ND	ND	yes	ND	ND
Ush1g	chr11	-	115138008	115137008	115139008	HCP	K27	ND	ND	yes	ND	ND
Xkr7	chr2	+	152723292	152722292	152724292	HCP	K27	ND	ND	yes	ND	ND
Ybx2	chr11	+	69752093	69751093	69753093	HCP	K27	ND	ND	yes	ND	ND
Zfp488	chr14	-	32807856	32806856	32808856	HCP	K27	ND	ND	yes	ND	ND
Zfp641	chr15	-	98124117	98123117	98125117	HCP	K27	ND	ND	yes	ND	ND
Pot1a	chr6	-	25759236	25758236	25760236	HCP	K4	0.2	0.5	yes	10	4
Tubb2b	chr13	-	34137819	34136819	34138819	HCP	K4	0.2	15.7	yes	10	4
Acot12	chr13	+	92215759	92214759	92216759	HCP	K4	0.3	15.5	yes	10	4
Aktip	chr8	-	94025601	94024601	94026601	HCP	K4	0.4	0.4	yes	10	4
4932413O14Rik	chr5	-	93750331	93749331	93751331	HCP	K4	0.6	32.6	yes	10	4
Ccdc113	chr8	+	98423228	98422228	98424228	HCP	K4	0.7	6.4	yes	10	4
Pole	chr5	+	110526620	110525620	110527620	HCP	K4	0.7	0.5	yes	10	4
Ccdc25	chr14	+	64791411	64790411	64792411	HCP	K4	0.8	1	yes	10	4
Hspa5	chr2	+	34594103	34593103	34595103	HCP	K4	0.8	3	yes	10	4
Tnks	chr8	-	36434207	36433207	36435207	HCP	K4	0.8	28.8	yes	10	4
2410015M20Rik	chr17	-	56294890	56293890	56295890	HCP	K4	0.9	3.6	yes	10	4
Gtf2b	chr3	+	142702632	142701632	142703632	HCP	K4	0.9	1.5	yes	10	4
Cyp7b1	chr3	-	18435489	18434489	18436489	HCP	K4	1	25.6	yes	10	4
Dnajb3	chr1	-	90036919	90035919	90037919	HCP	K4	1	15	yes	10	4
Btn1a1	chr13	-	23473366	23472366	23474366	HCP	K4	1.1	17.2	yes	10	4
Jarid2	chr13	+	44741874	44740874	44742874	HCP	K4	1.2	4.6	yes	10	4
Phf14	chr6	+	11875880	11874880	11876880	HCP	K4	1.2	8.3	yes	10	4
Agbl3	chr6	+	34710583	34709583	34711583	HCP	K4	1.3	24.1	yes	10	4
Pcdh11x	chrX	+	116407270	116406270	116408270	HCP	K4	1.3	313.2	yes	10	4
Plek2	chr12	-	79825778	79824778	79826778	HCP	K4	1.3	19.3	yes	10	4
Wdr40b	chrX	-	41034778	41033778	41035778	HCP	K4	1.3	379.4	yes	10	4
Zfp786	chr6	-	47760091	47759091	47761091	HCP	K4	1.3	4.7	yes	10	4
Dok5	chr2	+	170423144	170422144	170424144	HCP	K4	1.4	8.9	yes	10	4
Nek5	chr8	-	23590598	23589598	23591598	HCP	K4	1.4	27.8	yes	10	4
Hspb1	chr5	+	136172545	136171545	136173545	HCP	K4	1.5	45.6	yes	10	4
Mif4gd	chr11	-	115428593	115427593	115429593	HCP	K4	1.5	35.1	yes	10	4
Pbx3	chr2	-	34194045	34193045	34195045	HCP	K4	1.5	1.5	yes	10	4
Zdhhc15	chrX	-	100873522	100872522	100874522	HCP	K4	1.5	11.2	yes	10	4
B3gnt5	chr16	+	19673796	19672796	19674796	HCP	K4	1.6	13.1	yes	10	4
Mad1l1	chr5	-	140574026	140573026	140575026	HCP	K4	1.6	5.4	yes	10	4
Setd3	chr12	-	108627070	108626070	108628070	HCP	K4	1.6	1.5	yes	10	4
Spink10	chr18	+	62674279	62673279	62675279	HCP	K4	1.6	41.9	yes	10	4
Srrp	chr4	+	33537603	33536603	33538603	HCP	K4	1.6	12.7	yes	10	4
Fhl4	chr10	-	84532207	84531207	84533207	HCP	K4	1.7	14.2	yes	10	4
Tusc3	chr8	+	40474383	40473383	40475383	HCP	K4	1.7	26.8	yes	10	4
Zfp612	chr8	+	112968890	112967890	112969890	HCP	K4	1.7	3.2	yes	10	4
Dnajc2	chr5	-	21296989	21295989	21297989	HCP	K4	1.8	1.7	yes	10	4
Lrrk2	chr15	+	91500990	91499990	91501990	HCP	K4	1.8	1.3	yes	10	4
Nek8	chr11	-	77992861	77991861	77993861	HCP	K4	1.8	2.8	yes	10	4
Serinc3	chr2	-	163336584	163335584	163337584	HCP	K4	1.8	2.4	yes	10	4
2810407C02Rik	chr3	+	58664586	58663586	58665586	HCP	K4	1.9	2.4	yes	10	4
Rab12	chr17	-	66424615	66423615	66425615	HCP	K4	1.9	3.6	yes	10	4
Smad2	chr18	+	76367289	76366289	76368289	HCP	K4	1.9	1	yes	10	4
Tomm34	chr2	-	163762543	163761543	163763543	HCP	K4	1.9	4.9	yes	10	4
Cldn1	chr16	-	26287188	26286188	26288188	HCP	K4	2	14.3	yes	10	4
Rbm5	chr9	-	107629077	107628077	107630077	HCP	K4	2	4.6	yes	10	4
Smc1b	chr15	-	84959723	84958723	84960723	HCP	K4	2	4.4	yes	10	4
Zfp423	chr8	-	90849700	90848700	90850700	HCP	K4	2	1.5	yes	10	4
A830093I24Rik	chr12	-	4786067	4785067	4787067	HCP	K4	2.1	4.7	yes	10	4
Mpp6	chr6	+	50039962	50038962	50040962	HCP	K4	2.1	0.9	yes	10	4
Pde3a	chr6	+	141211674	141210674	141212674	HCP	K4	2.1	7.1	yes	10	4
5930416I19Rik	chr6	-	128328441	128327441	128329441	HCP	K4	2.2	2.5	yes	10	4
Eif1a	chr18	+	46723034	46722034	46724034	HCP	K4	2.2	15.6	yes	10	4
Kif13a	chr13	-	46940690	46939690	46941690	HCP	K4	2.2	36.6	yes	10	4
Nfkb1	chr3	-	135628934	135627934	135629934	HCP	K4	2.2	7.6	yes	10	4
Ttc25	chr11	+	100361721	100360721	100362721	HCP	K4	2.2	4.1	yes	10	4
Atf4	chr15	+	80082438	80081438	80083438	HCP	K4	2.3	2.5	yes	10	4
Atox1	chr11	-	55304561	55303561	55305561	HCP	K4	2.3	14.2	yes	10	4
Cdk2	chr10	-	128108000	128107000	128109000	HCP	K4	2.3	4.3	yes	10	4
Fbln2	chr6	+	91178267	91177267	91179267	HCP	K4	2.3	14.3	yes	10	4
Mboat2	chr12	+	25420677	25419677	25421677	HCP	K4	2.3	16.8	yes	10	4
Nfix	chr8	-	87690445	87689445	87691445	HCP	K4	2.3	5.2	yes	10	4
Sema6a	chr18	-	47494199	47493199	47495199	HCP	K4	2.3	3.8	yes	10	4
Sfn	chr4	-	132874244	132873244	132875244	HCP	K4	2.3	11.2	yes	10	4
Ap1s2	chrX	+	159253264	159252264	159254264	HCP	K4	2.4	3.2	yes	10	4
Ids	chrX	-	66625640	66624640	66626640	HCP	K4	2.4	14.9	yes	10	4
Rpl22l1	chr3	+	28996583	28995583	28997583	HCP	K4	2.4	6.2	yes	10	4
Iqcg	chr16	-	32975917	32974917	32976917	HCP	K4	2.5	2.7	yes	10	4
Ltbp1	chr17	+	74910588	74909588	74911588	HCP	K4	2.5	3.3	yes	10	4
2810030E01Rik	chr2	-	17966203	17965203	17967203	HCP	K4	2.6	2.7	yes	10	4
Cklf	chr8	+	107140031	107139031	107141031	HCP	K4	2.7	4.3	yes	10	4
Fbxo36	chr1	+	84718879	84717879	84719879	HCP	K4	2.7	31.3	yes	10	4
Ing1	chr8	+	11556037	11555037	11557037	HCP	K4	2.7	2.8	yes	10	4
Plk1	chr7	+	121950584	121949584	121951584	HCP	K4	2.7	10.2	yes	10	4
Ptprj	chr2	-	90381486	90380486	90382486	HCP	K4	2.7	2.7	yes	10	4
Zmynd12	chr4	+	118920804	118919804	118921804	HCP	K4	2.7	29.8	yes	10	4
Cnot2	chr10	-	115985621	115984621	115986621	HCP	K4	2.8	7.7	yes	10	4
Immp1l	chr2	+	105705476	105704476	105706476	HCP	K4	2.8	2.2	yes	10	4
Pdss2	chr10	+	42910176	42909176	42911176	HCP	K4	2.8	21.8	yes	10	4
Xpa	chr4	-	46217411	46216411	46218411	HCP	K4	2.8	2.8	yes	10	4
Arih2	chr9	-	108506785	108505785	108507785	HCP	K4	2.9	3.9	yes	10	4
Gpr64	chrX	+	155734794	155733794	155735794	HCP	K4	2.9	0.7	yes	10	4
Rab40b	chr11	-	121204335	121203335	121205335	HCP	K4	2.9	20.2	yes	10	4
Rpl18	chr7	+	45586112	45585112	45587112	HCP	K4	2.9	5	yes	10	4
Rps16	chr7	+	28059448	28058448	28060448	HCP	K4	2.9	9.2	yes	10	4
1700081L11Rik	chr11	-	104258381	104257381	104259381	HCP	K4	3	2.5	yes	10	4
Cradd	chr10	-	94753785	94752785	94754785	HCP	K4	3	7	yes	10	4
Pabpc5	chrX	+	116044139	116043139	116045139	HCP	K4	3	8.8	yes	10	4
Rab27a	chr9	+	72841996	72840996	72842996	HCP	K4	3	117.2	yes	10	4
Rest	chr5	+	78342715	78341715	78343715	HCP	K4	3	9.2	yes	10	4
Top2a	chr11	-	98840279	98839279	98841279	HCP	K4	3	3.2	yes	10	4
Ccdc103	chr11	+	102697333	102696333	102698333	HCP	K4	3.1	2.8	yes	10	4
Dedd2	chr7	-	24928619	24927619	24929619	HCP	K4	3.1	7	yes	10	4
Diap3	chr14	-	85972861	85971861	85973861	HCP	K4	3.1	3.3	yes	10	4
Map3k5	chr10	+	19623941	19622941	19624941	HCP	K4	3.1	63	yes	10	4
Oxr1	chr15	+	41277555	41276555	41278555	HCP	K4	3.1	1	yes	10	4
Psma5	chr3	+	108384981	108383981	108385981	HCP	K4	3.1	7.3	yes	10	4
Lrrc49	chr9	-	60485917	60484917	60486917	HCP	K4	3.2	3.4	yes	10	4
Cab39l	chr14	+	58395090	58394090	58396090	HCP	K4	3.3	4.2	yes	10	4
Ccrn4l	chr3	+	51312375	51311375	51313375	HCP	K4	3.3	19.8	yes	10	4
Fgf18	chr11	-	33047400	33046400	33048400	HCP	K4	3.3	104.1	yes	10	4
Hbp1	chr12	-	32535470	32534470	32536470	HCP	K4	3.3	44.6	yes	10	4
Mxra8	chr4	+	154683479	154682479	154684479	HCP	K4	3.3	6.3	yes	10	4
Rpl13a	chr7	-	44996777	44995777	44997777	HCP	K4	3.3	9.4	yes	10	4
Tm7sf3	chr6	-	146591762	146590762	146592762	HCP	K4	3.3	28.8	yes	10	4
Bard1	chr1	-	71036180	71035180	71037180	HCP	K4	3.4	3.4	yes	10	4
Lrig1	chr6	-	94665608	94664608	94666608	HCP	K4	3.4	16.2	yes	10	4
4931428F04Rik	chr8	-	108178179	108177179	108179179	HCP	K4	3.5	8.2	yes	10	4
Agk	chr6	+	40255101	40254101	40256101	HCP	K4	3.6	90.5	yes	10	4
Clcn2	chr16	-	20630179	20629179	20631179	HCP	K4	3.6	27	yes	10	4
Mtap2	chr1	+	66108536	66107536	66109536	HCP	K4	3.6	5.6	yes	10	4
Rbm11	chr16	+	75475570	75474570	75476570	HCP	K4	3.6	3.5	yes	10	4
5730470L24Rik	chr3	+	103124800	103123800	103125800	HCP	K4	3.7	9.6	yes	10	4
Cox17	chr16	+	38266237	38265237	38267237	HCP	K4	3.7	9.1	yes	10	4
Il17d	chr14	+	56478938	56477938	56479938	HCP	K4	3.7	30.6	yes	10	4
Slc25a37	chr14	-	68238433	68237433	68239433	HCP	K4	3.7	37.6	yes	10	4
AI317395	chr10	-	39714684	39713684	39715684	HCP	K4	3.8	17.4	yes	10	4
Dscr3	chr16	-	94635427	94634427	94636427	HCP	K4	3.8	8.2	yes	10	4
Mpp7	chr18	-	7626861	7625861	7627861	HCP	K4	3.8	3.4	yes	10	4
Zfp369	chr13	+	65293644	65292644	65294644	HCP	K4	3.8	5.1	yes	10	4
Ccbl1	chr2	-	30027708	30026708	30028708	HCP	K4	3.9	5.5	yes	10	4
Ctsl	chr13	-	64385037	64384037	64386037	HCP	K4	3.9	9.9	yes	10	4
Cybasc3	chr19	+	10644767	10643767	10645767	HCP	K4	3.9	8.4	yes	10	4
Tada3l	chr6	-	113343297	113342297	113344297	HCP	K4	3.9	8.3	yes	10	4
2410017P07Rik	chr10	-	41498045	41497045	41499045	HCP	K4	4	3.4	yes	10	4
Cks1b	chr3	-	89504218	89503218	89505218	HCP	K4	4	6.1	yes	10	4
Gstz1	chr12	+	88036820	88035820	88037820	HCP	K4	4	46.1	yes	10	4
Kcnab3	chr11	+	69142452	69141452	69143452	HCP	K4	4	7	yes	10	4
Adh5	chr3	+	138380550	138379550	138381550	HCP	K4	4.1	14.8	yes	10	4
Prickle1	chr15	-	93424071	93423071	93425071	HCP	K4	4.1	7.4	yes	10	4
Clasp1	chr1	+	120216603	120215603	120217603	HCP	K4	4.2	4.1	yes	10	4
Cobll1	chr2	-	65039465	65038465	65040465	HCP	K4	4.2	33.2	yes	10	4
Pot1b	chr17	-	55305719	55304719	55306719	HCP	K4	4.2	5.5	yes	10	4
Trit1	chr4	+	122518899	122517899	122519899	HCP	K4	4.2	27.6	yes	10	4
Zfp414	chr17	+	33235789	33234789	33236789	HCP	K4	4.2	22.3	yes	10	4
Ctnna2	chr6	-	77909176	77908176	77910176	HCP	K4	4.3	6.5	yes	10	4
Dazl	chr17	-	49759166	49758166	49760166	HCP	K4	4.3	4.3	yes	10	4
Kctd3	chr1	-	190708628	190707628	190709628	HCP	K4	4.3	6.5	yes	10	4
Snai3	chr8	-	125346782	125345782	125347782	HCP	K4	4.3	6.1	yes	10	4
Ubap1	chr4	+	41537666	41536666	41538666	HCP	K4	4.3	3.8	yes	10	4
Atrnl1	chr19	+	57664294	57663294	57665294	HCP	K4	4.4	18.5	yes	10	4
Dym	chr18	+	75144136	75143136	75145136	HCP	K4	4.4	3.9	yes	10	4
Lyrm7	chr11	-	54704014	54703014	54705014	HCP	K4	4.4	26	yes	10	4
Mthfd1l	chr10	-	6373423	6372423	6374423	HCP	K4	4.4	6.1	yes	10	4
Slc9a8	chr2	+	167112925	167111925	167113925	HCP	K4	4.4	8.1	yes	10	4
Sncaip	chr18	+	52893077	52892077	52894077	HCP	K4	4.4	23.6	yes	10	4
Srrm1	chr4	-	134625290	134624290	134626290	HCP	K4	4.4	10.3	yes	10	4
Tmem44	chr16	-	30470325	30469325	30471325	HCP	K4	4.4	52	yes	10	4
Auh	chr13	-	52942109	52941109	52943109	HCP	K4	4.5	5.3	yes	10	4
E2f2	chr4	+	135444469	135443469	135445469	HCP	K4	4.5	30.2	yes	10	4
Exoc1	chr5	+	77604097	77603097	77605097	HCP	K4	4.5	3.9	yes	10	4
Ncoa2	chr1	-	13359297	13358297	13360297	HCP	K4	4.5	37.7	yes	10	4
Papola	chr12	+	106185751	106184751	106186751	HCP	K4	4.5	16.3	yes	10	4
Ppard	chr17	+	27960342	27959342	27961342	HCP	K4	4.5	6.4	yes	10	4
Limk1	chr5	-	134973217	134972217	134974217	HCP	K4	4.6	7.5	yes	10	4
Zfp771	chr7	+	127035673	127034673	127036673	HCP	K4	4.6	6.8	yes	10	4
Zim1	chr7	-	6300518	6299518	6301518	HCP	K4	4.6	3.1	yes	10	4
Arpm1	chr3	-	30790708	30789708	30791708	HCP	K4	4.7	8.7	yes	10	4
Ncam2	chr16	+	81083288	81082288	81084288	HCP	K4	4.7	18.4	yes	10	4
Spg7	chr8	+	125951597	125950597	125952597	HCP	K4	4.8	16.2	yes	10	4
Cited1	chrX	-	98454488	98453488	98455488	HCP	K4	4.9	5.8	yes	10	4
Igsf9	chr1	+	174318991	174317991	174319991	HCP	K4	4.9	7.8	yes	10	4
Metapl1	chr2	+	71254176	71253176	71255176	HCP	K4	4.9	16.9	yes	10	4
N6amt1	chr16	+	87243380	87242380	87244380	HCP	K4	4.9	42	yes	10	4
Sdccag1	chr12	-	70275771	70274771	70276771	HCP	K4	4.9	19.4	yes	10	4
Dock4	chr12	+	40956475	40955475	40957475	HCP	K4	5	19.1	yes	10	4
Grsf1	chr5	-	89750732	89749732	89751732	HCP	K4	5	6.4	yes	10	4
Hif3a	chr7	-	16215201	16214201	16216201	HCP	K4	5	3.9	yes	10	4
Hmgn3	chr9	-	82943323	82942323	82944323	HCP	K4	5	6.5	yes	10	4
Rnf122	chr8	+	32577780	32576780	32578780	HCP	K4	5	30.9	yes	10	4
Ankrd44	chr1	-	54870903	54869903	54871903	HCP	K4	5.1	2.7	yes	10	4
Atpif1	chr4	-	131805722	131804722	131806722	HCP	K4	5.1	20.4	yes	10	4
Gucy1a2	chr9	+	3532353	3531353	3533353	HCP	K4	5.1	31.1	yes	10	4
Chmp7	chr14	-	68467613	68466613	68468613	HCP	K4	5.2	5.9	yes	10	4
Gspt2	chrX	+	90888787	90887787	90889787	HCP	K4	5.2	98	yes	10	4
Ncoa7	chr10	-	30492523	30491523	30493523	HCP	K4	5.2	6.6	yes	10	4
Ppp1r9a	chr6	+	4853319	4852319	4854319	HCP	K4	5.2	4.6	yes	10	4
Dnaic1	chr4	+	41758464	41757464	41759464	HCP	K4	5.3	5.1	yes	10	4
Dnmt1	chr9	-	20703275	20702275	20704275	HCP	K4	5.3	33.2	yes	10	4
Tnfsf11	chr14	-	77042198	77041198	77043198	HCP	K4	5.3	81.9	yes	10	4
Bbs7	chr3	-	36804938	36803938	36805938	HCP	K4	5.4	17.2	yes	10	4
Cox11	chr11	+	90454273	90453273	90455273	HCP	K4	5.4	6.8	yes	10	4
Dph1	chr11	-	75006678	75005678	75007678	HCP	K4	5.4	2.9	yes	10	4
Il7	chr3	-	7596500	7595500	7597500	HCP	K4	5.4	2.7	yes	10	4
Irf2	chr8	+	48238561	48237561	48239561	HCP	K4	5.4	5.1	yes	10	4
Mbc2	chr10	-	127928808	127927808	127929808	HCP	K4	5.4	36.1	yes	10	4
Slc27a3	chr3	-	90475854	90474854	90476854	HCP	K4	5.4	5.2	yes	10	4
Moap1	chr12	-	103144710	103143710	103145710	HCP	K4	5.6	4.5	yes	10	4
Rasgrp3	chr17	+	75370672	75369672	75371672	HCP	K4	5.6	103.8	yes	10	4
Sphk1	chr11	+	116349436	116348436	116350436	HCP	K4	5.6	22.9	yes	10	4
Ssbp2	chr13	+	91935327	91934327	91936327	HCP	K4	5.6	14.5	yes	10	4
Clybl	chr14	+	121316900	121315900	121317900	HCP	K4	5.8	10.7	yes	10	4
Tube1	chr10	+	38823438	38822438	38824438	HCP	K4	5.8	7	yes	10	4
Bat2d	chr1	-	164577231	164576231	164578231	HCP	K4	5.9	29.3	yes	10	4
Cables1	chr18	+	11982809	11981809	11983809	HCP	K4	5.9	12.2	yes	10	4
Itpkb	chr1	+	182167150	182166150	182168150	HCP	K4	6	53.5	yes	10	4
Klhl32	chr4	-	24941687	24940687	24942687	HCP	K4	6	4	yes	10	4
Plekhh2	chr17	+	84420220	84419220	84421220	HCP	K4	6	9.6	yes	10	4
1700065D16Rik	chr9	-	95667672	95666672	95668672	HCP	K4	6.1	15.6	yes	10	4
4933403G14Rik	chr8	+	128555955	128554955	128556955	HCP	K4	6.1	10.4	yes	10	4
Fech	chr18	-	64614435	64613435	64615435	HCP	K4	6.1	6.7	yes	10	4
Nsun7	chr5	+	66539259	66538259	66540259	HCP	K4	6.1	6.8	yes	10	4
Rnf4	chr5	+	34653246	34652246	34654246	HCP	K4	6.1	10.8	yes	10	4
Zfp46	chr4	+	135558144	135557144	135559144	HCP	K4	6.1	32.9	yes	10	4
Hsp90aa1	chr12	-	111144202	111143202	111145202	HCP	K4	6.2	12.4	yes	10	4
Map3k10	chr7	-	27383358	27382358	27384358	HCP	K4	6.2	8.2	yes	10	4
Tyms	chr5	-	30404368	30403368	30405368	HCP	K4	6.2	7.4	yes	10	4
Bnc2	chr4	-	84017564	84016564	84018564	HCP	K4	6.3	4.1	yes	10	4
Ccdc18	chr5	+	108373215	108372215	108374215	HCP	K4	6.3	9.3	yes	10	4
Ccdc79	chr8	-	107399016	107398016	107400016	HCP	K4	6.3	3.2	yes	10	4
Pclo	chr5	+	14520923	14519923	14521923	HCP	K4	6.3	6.5	yes	10	4
Smyd3	chr1	-	181354678	181353678	181355678	HCP	K4	6.3	6.6	yes	10	4
Unc13a	chr8	-	74600636	74599636	74601636	HCP	K4	6.3	30.8	yes	10	4
5730427N09Rik	chr13	-	98238600	98237600	98239600	HCP	K4	6.4	39.7	yes	10	4
Mrpl21	chr19	+	3283046	3282046	3284046	HCP	K4	6.4	18.7	yes	10	4
Tmem59	chr4	+	106676623	106675623	106677623	HCP	K4	6.4	41.1	yes	10	4
Zfp334	chr2	-	165079464	165078464	165080464	HCP	K4	6.4	14.1	yes	10	4
Arhgef7	chr8	+	11728076	11727076	11729076	HCP	K4	6.5	21.6	yes	10	4
Ctsc	chr7	+	88153284	88152284	88154284	HCP	K4	6.5	216	yes	10	4
Ptpn21	chr12	-	99135644	99134644	99136644	HCP	K4	6.5	18	yes	10	4
Rbks	chr5	-	31974191	31973191	31975191	HCP	K4	6.5	16.5	yes	10	4
Krba1	chr6	+	48325251	48324251	48326251	HCP	K4	6.6	19.8	yes	9	4
Lck	chr4	-	129060676	129059676	129061676	HCP	K4	6.6	6.2	yes	9	4
Lyrm1	chr7	+	119687440	119686440	119688440	HCP	K4	6.7	13.5	yes	9	4
Park2	chr17	+	10683741	10682741	10684741	HCP	K4	6.7	41.7	yes	9	4
Tssk6	chr8	+	72831203	72830203	72832203	HCP	K4	6.7	8.2	yes	9	4
4930583H14Rik	chr3	-	51484438	51483438	51485438	HCP	K4	6.8	4.5	yes	9	4
Sgce	chr6	-	4697204	4696204	4698204	HCP	K4	6.8	15.8	yes	9	4
Tex9	chr9	-	72290523	72289523	72291523	HCP	K4	6.8	3	yes	9	4
Myocd	chr11	-	65086184	65085184	65087184	HCP	K4	6.9	11.9	yes	9	4
Cdc16	chr8	+	13757666	13756666	13758666	HCP	K4	7	9.8	yes	9	4
Rab11fip2	chr19	-	59998027	59997027	59999027	HCP	K4	7	22.3	yes	9	4
Smarcb1	chr10	-	75365304	75364304	75366304	HCP	K4	7	10.5	yes	9	4
6230409E13Rik	chr4	+	22022160	22021160	22023160	HCP	K4	7.1	20	yes	9	4
6430531B16Rik	chr7	-	139830075	139829075	139831075	HCP	K4	7.1	2	yes	9	4
Dnaja3	chr16	+	4599297	4598297	4600297	HCP	K4	7.1	4	yes	9	4
Klf5	chr14	+	98181824	98180824	98182824	HCP	K4	7.1	88.2	yes	9	4
Polr3b	chr10	+	84052235	84051235	84053235	HCP	K4	7.2	7.3	yes	9	4
4732415M23Rik	chr8	+	126098947	126097947	126099947	HCP	K4	7.3	95.8	yes	9	4
Ccdc116	chr16	-	17060792	17059792	17061792	HCP	K4	7.3	6.5	yes	9	4
Hist1h4b	chr13	+	23764485	23763485	23765485	HCP	K4	7.3	29.2	yes	9	4
Nphp3	chr9	+	103860888	103859888	103861888	HCP	K4	7.3	2.1	yes	9	4
8430406I07Rik	chr2	+	143962475	143961475	143963475	HCP	K4	7.4	15.1	yes	9	4
Abat	chr16	+	8428809	8427809	8429809	HCP	K4	7.4	91.3	yes	9	4
Ccdc49	chr11	-	97582646	97581646	97583646	HCP	K4	7.4	7.2	yes	9	4
Nek11	chr9	-	105253343	105252343	105254343	HCP	K4	7.4	8.7	yes	9	4
Pnpt1	chr11	+	29030750	29029750	29031750	HCP	K4	7.4	41.2	yes	9	4
Ppp2cb	chr8	+	35065555	35064555	35066555	HCP	K4	7.4	5.4	yes	9	4
Rai2	chrX	+	157061140	157060140	157062140	HCP	K4	7.4	10.2	yes	9	4
Tagln2	chr1	+	174336920	174335920	174337920	HCP	K4	7.4	6.9	yes	9	4
9230110C19Rik	chr9	-	8043344	8042344	8044344	HCP	K4	7.5	4.8	yes	9	4
Igfbp3	chr11	-	7113926	7112926	7114926	HCP	K4	7.5	5.7	yes	9	4
Cml1	chr6	-	85881295	85880295	85882295	HCP	K4	7.6	13.5	yes	9	4
Rnf121	chr7	-	101938953	101937953	101939953	HCP	K4	7.6	6.8	yes	9	4
Enc1	chr13	+	98341868	98340868	98342868	HCP	K4	7.8	5.4	yes	9	4
Dnm1l	chr16	-	16272608	16271608	16273608	HCP	K4	7.9	5.1	yes	9	4
Itm2b	chr14	-	72119426	72118426	72120426	HCP	K4	7.9	6.6	yes	9	4
Jazf1	chr6	-	52998173	52997173	52999173	HCP	K4	7.9	145.6	yes	9	4
Plagl1	chr10	+	12780985	12779985	12781985	HCP	K4	7.9	4.1	yes	9	4
Zfp59	chr7	+	27547343	27546343	27548343	HCP	K4	7.9	9.8	yes	9	4
Zrsr2	chrX	-	159302703	159301703	159303703	HCP	K4	8	5.1	yes	9	4
BC062115	chr10	+	81477925	81476925	81478925	HCP	K4	8.1	54.5	yes	9	4
2010317E24Rik	chr2	+	25194329	25193329	25195329	HCP	K4	8.2	13.9	yes	9	4
Cdk5r1	chr11	+	80293240	80292240	80294240	HCP	K4	8.2	15.9	yes	9	4
4933404M02Rik	chr2	+	70309657	70308657	70310657	HCP	K4	8.3	3	yes	9	4
Ncam1	chr9	-	49551299	49550299	49552299	HCP	K4	8.3	10	yes	9	4
Rnf10	chr5	-	115533893	115532893	115534893	HCP	K4	8.3	64.6	yes	9	4
Slc41a1	chr1	+	133655522	133654522	133656522	HCP	K4	8.3	2.9	yes	9	4
Smpdl3b	chr4	-	132029247	132028247	132030247	HCP	K4	8.3	49.5	yes	9	4
2610002J02Rik	chr4	+	154093795	154092795	154094795	HCP	K4	8.4	9.9	yes	9	4
Aebp2	chr6	+	140585068	140584068	140586068	HCP	K4	8.4	45.9	yes	9	4
Rps6ka6	chrX	-	107654889	107653889	107655889	HCP	K4	8.4	6.9	yes	9	4
St13	chr15	-	81226949	81225949	81227949	HCP	K4	8.4	96.2	yes	9	4
Tex22	chr12	+	113522309	113521309	113523309	HCP	K4	8.4	5.5	yes	9	4
Abcc9	chr6	-	142659496	142658496	142660496	HCP	K4	8.5	4.6	yes	9	4
Idh2	chr7	-	79988834	79987834	79989834	HCP	K4	8.5	7.8	yes	9	4
Il20ra	chr10	+	19402002	19401002	19403002	HCP	K4	8.5	45.7	yes	9	4
Palm2	chr4	+	57662335	57661335	57663335	HCP	K4	8.5	26.8	yes	9	4
App	chr16	-	85057149	85056149	85058149	HCP	K4	8.6	23.6	yes	9	4
Zfp551	chr7	-	11328355	11327355	11329355	HCP	K4	8.6	3.8	yes	9	4
Prkag3	chr1	-	74682069	74681069	74683069	HCP	K4	8.7	39.1	yes	9	4
Snrpb2	chr2	+	142754509	142753509	142755509	HCP	K4	8.8	3.5	yes	9	4
Tshz2	chr2	+	169324850	169323850	169325850	HCP	K4	8.9	5	yes	9	4
1700030J22Rik	chr8	-	119864920	119863920	119865920	HCP	K4	9	4.8	yes	9	4
Fastkd3	chr13	+	69049618	69048618	69050618	HCP	K4	9	29	yes	9	4
Zfp711	chrX	+	108717469	108716469	108718469	HCP	K4	9	3.6	yes	9	4
6530418L21Rik	chr3	+	105832732	105831732	105833732	HCP	K4	9.1	10.5	yes	9	4
BC005764	chr10	-	79277763	79276763	79278763	HCP	K4	9.1	13.1	yes	9	4
Dyx1c1	chr9	+	72755970	72754970	72756970	HCP	K4	9.1	1.3	yes	9	4
Rpn1	chr6	+	88050156	88049156	88051156	HCP	K4	9.1	11.4	yes	9	4
Mybl1	chr1	-	9685423	9684423	9686423	HCP	K4	9.3	27.2	yes	9	4
5730469M10Rik	chr14	-	39922488	39921488	39923488	HCP	K4	9.4	38.4	yes	9	4
Klhdc8b	chr9	-	108319684	108318684	108320684	HCP	K4	9.4	66.5	yes	9	4
Svil	chr18	+	4920564	4919564	4921564	HCP	K4	9.4	62.8	yes	9	4
Rpl23a	chr11	-	77999738	77998738	78000738	HCP	K4	9.5	37.9	yes	9	4
Rps19	chr7	+	24593473	24592473	24594473	HCP	K4	9.5	34.9	yes	9	4
Rxra	chr2	+	27499209	27498209	27500209	HCP	K4	9.5	9.9	yes	9	4
Vav2	chr2	-	27248834	27247834	27249834	HCP	K4	9.5	10.1	yes	9	4
Smad9	chr3	+	54843510	54842510	54844510	HCP	K4	9.6	17.3	yes	9	4
Cdkl3	chr11	+	51847744	51846744	51848744	HCP	K4	9.7	19.8	yes	9	4
Fgf13	chrX	-	55481220	55480220	55482220	HCP	K4	9.8	34	yes	9	4
2810433K01Rik	chr18	-	74333008	74332008	74334008	HCP	K4	9.9	13.8	yes	9	4
Actr1a	chr19	-	46449046	46448046	46450046	HCP	K4	9.9	9.3	yes	9	4
EG432879	chr14	+	78185989	78184989	78186989	HCP	K4	9.9	50.9	yes	9	4
Mdn1	chr4	+	32985731	32984731	32986731	HCP	K4	9.9	25.8	yes	9	4
Mxd4	chr5	-	34504567	34503567	34505567	HCP	K4	9.9	260.2	yes	9	4
Nsun3	chr16	-	62728972	62727972	62729972	HCP	K4	9.9	5	yes	9	4
Suclg2	chr6	-	95684300	95683300	95685300	HCP	K4	9.9	10.2	yes	9	4
Frmd3	chr4	+	73484925	73483925	73485925	HCP	K4	10	531.6	yes	9	4
Tmie	chr9	-	110724899	110723899	110725899	HCP	K4	10	4.5	yes	9	4
Dusp16	chr6	-	134758321	134757321	134759321	HCP	K4	10.1	17.8	yes	9	4
Xk	chrX	+	8429742	8428742	8430742	HCP	K4	10.1	7.4	yes	9	4
B4galt1	chr4	-	41042669	41041669	41043669	HCP	K4	10.2	4.1	yes	9	4
Ccdc69	chr11	-	54921554	54920554	54922554	HCP	K4	10.2	22.5	yes	9	4
Cib1	chr7	-	80106129	80105129	80107129	HCP	K4	10.2	9.4	yes	9	4
Dnajc17	chr2	-	118900215	118899215	118901215	HCP	K4	10.2	46.1	yes	9	4
Foxn2	chr17	+	88349037	88348037	88350037	HCP	K4	10.2	5.8	yes	9	4
Gnb5	chr9	+	75097303	75096303	75098303	HCP	K4	10.2	47.2	yes	9	4
Itgb8	chr12	-	119682378	119681378	119683378	HCP	K4	10.2	69.4	yes	9	4
Slco5a1	chr1	-	12976349	12975349	12977349	HCP	K4	10.3	15.2	yes	9	4
2210010N04Rik	chr5	-	144477105	144476105	144478105	HCP	K4	10.4	14.3	yes	9	4
6330403K07Rik	chr11	-	70849812	70848812	70850812	HCP	K4	10.4	2.5	yes	9	4
Pard3b	chr1	+	61573099	61572099	61574099	HCP	K4	10.4	3.2	yes	9	4
Rragc	chr4	+	123419735	123418735	123420735	HCP	K4	10.4	2.7	yes	9	4
Tmsb10	chr6	-	72887908	72886908	72888908	HCP	K4	10.4	4	yes	9	4
Trim7	chr11	+	48669560	48668560	48670560	HCP	K4	10.4	17.7	yes	9	4
Lrrc46	chr11	-	96857459	96856459	96858459	HCP	K4	10.5	60	yes	9	4
ORF34	chrX	+	146684938	146683938	146685938	HCP	K4	10.5	20.4	yes	9	4
1700017B05Rik	chr9	-	57060736	57059736	57061736	HCP	K4	10.6	10.5	yes	9	4
Gas2l1	chr11	-	4965303	4964303	4966303	HCP	K4	10.6	11.1	yes	9	4
Mzf1	chr7	-	11954844	11953844	11955844	HCP	K4	10.6	14.6	yes	9	4
C87436	chr6	+	86404031	86403031	86405031	HCP	K4	10.7	11	yes	9	4
4933407H18Rik	chr5	+	33695552	33694552	33696552	HCP	K4	10.8	40.8	yes	9	4
Cad	chr5	+	31331391	31330391	31332391	HCP	K4	10.8	2.3	yes	9	4
Cdk2ap1	chr5	-	124615246	124614246	124616246	HCP	K4	10.8	8.7	yes	9	4
Mrps15	chr4	+	125549231	125548231	125550231	HCP	K4	10.8	26.5	yes	9	4
Pitpnc1	chr11	-	107286810	107285810	107287810	HCP	K4	10.9	7.6	yes	9	4
Stxbp4	chr11	-	90454163	90453163	90455163	HCP	K4	10.9	21.9	yes	9	4
Ctbp2	chr7	-	132961826	132960826	132962826	HCP	K4	11	11.9	yes	9	4
Gbas	chr5	+	130039782	130038782	130040782	HCP	K4	11.1	13.2	yes	9	4
Cys1	chr12	-	25270874	25269874	25271874	HCP	K4	11.3	76.4	yes	9	4
Fbxl12	chr9	-	20395169	20394169	20396169	HCP	K4	11.4	46.2	yes	9	4
Kif5c	chr2	+	49441322	49440322	49442322	HCP	K4	11.4	4.4	yes	9	4
Mdga1	chr17	-	29614894	29613894	29615894	HCP	K4	11.4	63.7	yes	9	4
Slc4a1ap	chr5	+	31803575	31802575	31804575	HCP	K4	11.4	18.7	yes	9	4
Casp3	chr8	+	48116265	48115265	48117265	HCP	K4	11.5	28.6	yes	9	4
Fbxo4	chr15	-	3929573	3928573	3930573	HCP	K4	11.5	9.1	yes	9	4
Il4ra	chr7	+	125343429	125342429	125344429	HCP	K4	11.5	28.8	yes	9	4
Ubqln1	chr13	-	58225215	58224215	58226215	HCP	K4	11.5	74.2	yes	9	4
4933430I17Rik	chr4	+	62011729	62010729	62012729	HCP	K4	11.6	5.7	yes	9	4
Cstad	chr2	+	30417052	30416052	30418052	HCP	K4	11.6	52.8	yes	9	4
Erf	chr7	-	24959425	24958425	24960425	HCP	K4	11.6	45.8	yes	9	4
Scmh1	chr4	+	119903043	119902043	119904043	HCP	K4	11.6	14.3	yes	9	4
Naprt1	chr15	-	75721736	75720736	75722736	HCP	K4	11.7	4	yes	9	4
Sned1	chr1	+	95066302	95065302	95067302	HCP	K4	11.7	11.1	yes	9	4
Ak3l1	chr4	+	100917690	100916690	100918690	HCP	K4	11.8	134.4	yes	9	4
Afmid	chr11	+	117642013	117641013	117643013	HCP	K4	11.9	51.7	yes	9	4
Limk2	chr11	-	3309238	3308238	3310238	HCP	K4	11.9	20.3	yes	9	4
Pnma1	chr12	-	85038237	85037237	85039237	HCP	K4	11.9	12.9	yes	9	4
Psmd11	chr11	+	80244809	80243809	80245809	HCP	K4	11.9	30	yes	9	4
Cct8	chr16	-	87385065	87384065	87386065	HCP	K4	12.1	21.9	yes	9	4
Wdr27	chr17	-	14679700	14678700	14680700	HCP	K4	12.1	46.8	yes	9	4
Lrrc56	chr7	+	141046463	141045463	141047463	HCP	K4	12.2	50.9	yes	9	4
Anks1	chr17	+	27636928	27635928	27637928	HCP	K4	12.4	13.5	yes	9	4
Bola1	chr3	-	96282991	96281991	96283991	HCP	K4	12.4	21.4	yes	9	4
Ttc33	chr15	+	5132774	5131774	5133774	HCP	K4	12.4	4.2	yes	9	4
Stx18	chr5	+	38327483	38326483	38328483	HCP	K4	12.5	31.6	yes	9	4
Mxd1	chr6	-	86634793	86633793	86635793	HCP	K4	12.6	8.8	yes	9	4
Zic3	chrX	+	54377411	54376411	54378411	HCP	K4	12.6	10.5	yes	9	4
Zpbp	chr11	-	11362411	11361411	11363411	HCP	K4	12.6	1.8	yes	9	4
Sox30	chr11	+	45823732	45822732	45824732	HCP	K4	12.7	23.8	yes	9	4
Tomm40	chr7	-	18873951	18872951	18874951	HCP	K4	12.7	45.7	yes	9	4
Tmbim4	chr10	+	119611885	119610885	119612885	HCP	K4	12.8	29.7	yes	9	4
Fut8	chr12	+	78157860	78156860	78158860	HCP	K4	12.9	15.9	yes	9	4
Isoc2b	chr7	-	4469266	4468266	4470266	HCP	K4	13	15	yes	9	4
Zfp81	chr17	-	32972354	32971354	32973354	HCP	K4	13	41.7	yes	9	4
Ghr	chr15	-	3533230	3532230	3534230	HCP	K4	13.1	25.7	yes	9	4
Mtch2	chr2	+	90647993	90646993	90648993	HCP	K4	13.2	2.8	yes	9	4
4930432K21Rik	chr8	+	87038263	87037263	87039263	HCP	K4	13.3	69.8	yes	9	4
Palmd	chr3	-	116960956	116959956	116961956	HCP	K4	13.3	30.5	yes	9	4
Zfp28	chr7	+	5987319	5986319	5988319	HCP	K4	13.3	20.3	yes	9	4
Alg1	chr16	+	5148941	5147941	5149941	HCP	K4	13.4	9.4	yes	9	4
Aldh7a1	chr18	-	56698308	56697308	56699308	HCP	K4	13.5	12.5	yes	9	4
Cxxc4	chr3	+	134177031	134176031	134178031	HCP	K4	13.5	42.9	yes	9	4
Cyb561d1	chr3	-	108328890	108327890	108329890	HCP	K4	13.5	6.8	yes	9	4
Fgfr2	chr7	-	130057956	130056956	130058956	HCP	K4	13.5	33	yes	9	4
Pkn1	chr8	-	86589231	86588231	86590231	HCP	K4	13.6	18.5	yes	9	4
Armc1	chr3	-	19355216	19354216	19356216	HCP	K4	13.7	21.1	yes	9	4
Atg4d	chr9	+	21015700	21014700	21016700	HCP	K4	13.7	55.2	yes	9	4
Lrrk1	chr7	-	66267291	66266291	66268291	HCP	K4	13.7	49.7	yes	9	4
Lgr4	chr2	+	109718485	109717485	109719485	HCP	K4	13.9	64.1	yes	9	4
Mtl5	chr19	+	3388868	3387868	3389868	HCP	K4	14	59.5	yes	9	4
Snapc4	chr2	-	26202628	26201628	26203628	HCP	K4	14	8.5	yes	9	4
Thoc7	chr14	-	12754492	12753492	12755492	HCP	K4	14	12.6	yes	9	4
Hmgcl	chr4	+	135218528	135217528	135219528	HCP	K4	14.2	8.6	yes	9	4
Sgk3	chr1	+	9783343	9782343	9784343	HCP	K4	14.2	17.5	yes	9	4
Spry4	chr18	-	38727242	38726242	38728242	HCP	K4	14.2	5.9	yes	9	4
Nfyc	chr4	-	120329210	120328210	120330210	HCP	K4	14.3	18.7	yes	9	4
Prkce	chr17	+	86076915	86075915	86077915	HCP	K4	14.3	26.6	yes	9	4
Rnf13	chr3	+	57823994	57822994	57824994	HCP	K4	14.3	14.3	yes	9	4
Apex2	chrX	-	145928865	145927865	145929865	HCP	K4	14.4	76	yes	9	4
Sh2b1	chr7	-	126266278	126265278	126267278	HCP	K4	14.4	15	yes	9	4
Angptl4	chr17	-	33388386	33387386	33389386	HCP	K4	14.5	7.9	yes	9	4
Man2b1	chr8	+	87973373	87972373	87974373	HCP	K4	14.5	18.3	yes	9	4
Phactr4	chr4	-	131694483	131693483	131695483	HCP	K4	14.5	8.4	yes	9	4
Zfp273	chr13	+	68312918	68311918	68313918	HCP	K4	14.5	40.6	yes	9	4
Tmem169	chr1	+	72217580	72216580	72218580	HCP	K4	14.6	36.1	yes	9	4
Tmem180	chr19	+	46410190	46409190	46411190	HCP	K4	14.6	20.4	yes	9	4
Ecsit	chr9	-	21835784	21834784	21836784	HCP	K4	14.7	18.7	yes	9	4
Spag9	chr11	+	93812180	93811180	93813180	HCP	K4	14.7	4	yes	9	4
4930412F15Rik	chr4	-	43689959	43688959	43690959	HCP	K4	14.8	28.8	yes	9	4
Klf13	chr7	-	63817807	63816807	63818807	HCP	K4	14.8	21.1	yes	9	4
Rspo3	chr10	-	29225241	29224241	29226241	HCP	K4	14.8	1963.1	yes	9	4
1700020O03Rik	chr12	+	87130980	87129980	87131980	HCP	K4	15.1	8.5	yes	9	4
9530066K23Rik	chr11	-	46009782	46008782	46010782	HCP	K4	15.1	8.4	yes	9	4
Cyp2u1	chr3	-	131292382	131291382	131293382	HCP	K4	15.1	43.5	yes	9	4
Hspa14	chr2	-	3430086	3429086	3431086	HCP	K4	15.2	6	yes	9	4
Lsm2	chr17	+	34589915	34588915	34590915	HCP	K4	15.2	22	yes	9	4
Matn3	chr12	+	8974003	8973003	8975003	HCP	K4	15.2	155.2	yes	9	4
Ehd2	chr7	-	15126057	15125057	15127057	HCP	K4	15.3	30.8	yes	9	4
Traip	chr9	+	107809063	107808063	107810063	HCP	K4	15.3	15.1	yes	9	4
Fbxo7	chr10	+	85451727	85450727	85452727	HCP	K4	15.4	50.6	yes	9	4
Cstf3	chr2	+	104391322	104390322	104392322	HCP	K4	15.5	48.7	yes	9	4
Cyp2r1	chr7	-	114354153	114353153	114355153	HCP	K4	15.5	12.6	yes	9	4
Rnf170	chr8	+	27584924	27583924	27585924	HCP	K4	15.6	17.5	yes	9	4
Slc2a12	chr10	+	22334546	22333546	22335546	HCP	K4	15.6	10.8	yes	9	4
Ccdc46	chr11	+	108241355	108240355	108242355	HCP	K4	15.7	14.4	yes	9	4
Gpm6b	chrX	+	161583076	161582076	161584076	HCP	K4	15.7	30.8	yes	9	4
1190002A17Rik	chr2	+	28522169	28521169	28523169	HCP	K4	15.8	22.8	yes	9	4
Anxa2	chr9	+	69252846	69251846	69253846	HCP	K4	15.8	29.6	yes	9	4
Cdk5rap2	chr4	-	69896728	69895728	69897728	HCP	K4	15.8	25.5	yes	9	4
Nap1l3	chrX	-	118514329	118513329	118515329	HCP	K4	15.8	38.2	yes	9	4
Ntn4	chr10	+	93070999	93069999	93071999	HCP	K4	15.8	3.9	yes	9	4
Phka2	chrX	+	155846794	155845794	155847794	HCP	K4	15.8	13.8	yes	9	4
Stk32a	chr18	+	43333027	43332027	43334027	HCP	K4	15.8	15.2	yes	9	4
Camta1	chr4	-	150705546	150704546	150706546	HCP	K4	15.9	12.1	yes	9	4
Trmt12	chr15	+	58702731	58701731	58703731	HCP	K4	15.9	50.3	yes	9	4
Gabrb2	chr11	+	42263179	42262179	42264179	HCP	K4	16.3	26.9	yes	9	4
Tagln3	chr16	-	45643863	45642863	45644863	HCP	K4	16.4	56.2	yes	9	4
Cdc23	chr18	-	34776537	34775537	34777537	HCP	K4	16.5	13.2	yes	9	4
Gpc3	chrX	-	48858548	48857548	48859548	HCP	K4	16.5	4.1	yes	9	4
C330027C09Rik	chr16	+	48913813	48912813	48914813	HCP	K4	16.7	18.8	yes	9	4
Gm166	chr7	-	127379743	127378743	127380743	HCP	K4	16.7	71.3	yes	9	4
Psmd7	chr8	-	110477611	110476611	110478611	HCP	K4	16.7	14	yes	9	4
Aaas	chr15	-	102178729	102177729	102179729	HCP	K4	16.8	2.3	yes	9	4
Ndufb2	chr6	+	39522189	39521189	39523189	HCP	K4	16.8	64.8	yes	9	4
Ccdc125	chr13	+	101769766	101768766	101770766	HCP	K4	17	95.1	yes	9	4
Tpd52l1	chr10	-	31135337	31134337	31136337	HCP	K4	17	236.6	yes	9	4
4933439F18Rik	chr11	+	60233497	60232497	60234497	HCP	K4	17.1	65.3	yes	9	4
Mgat3	chr15	+	80000975	79999975	80001975	HCP	K4	17.1	3.6	yes	9	4
Kif23	chr9	-	61744763	61743763	61745763	HCP	K4	17.3	6.4	yes	9	4
Rab3d	chr9	-	21668523	21667523	21669523	HCP	K4	17.3	53.3	yes	9	4
Yipf2	chr9	-	21343148	21342148	21344148	HCP	K4	17.4	28.3	yes	9	4
Eif2ak1	chr5	+	144073410	144072410	144074410	HCP	K4	17.5	4.2	yes	9	4
Msh5	chr17	-	34654678	34653678	34655678	HCP	K4	17.5	19.9	yes	9	4
Arntl	chr7	+	112998645	112997645	112999645	HCP	K4	17.6	76.5	yes	9	4
Parp6	chr9	+	59415289	59414289	59416289	HCP	K4	17.6	5.5	yes	9	4
Zfp708	chr13	-	67597073	67596073	67598073	HCP	K4	17.7	54.9	yes	9	4
Zfp715	chr7	-	43181181	43180181	43182181	HCP	K4	17.7	8.6	yes	9	4
AI846148	chr19	-	7449870	7448870	7450870	HCP	K4	17.8	38	yes	9	4
Foxj2	chr6	+	122786129	122785129	122787129	HCP	K4	17.8	12.3	yes	9	4
Stac	chr9	-	111535105	111534105	111536105	HCP	K4	17.8	87.4	yes	9	4
Birc3	chr9	-	7873691	7872691	7874691	HCP	K4	17.9	17.4	yes	9	4
Clspn	chr4	+	126059328	126058328	126060328	HCP	K4	18	39.6	yes	9	4
Zfp509	chr5	-	38508677	38507677	38509677	HCP	K4	18	19.8	yes	8	4
Pag1	chr3	-	9816162	9815162	9817162	HCP	K4	18.1	22	yes	8	4
E130016E03Rik	chr4	+	11486118	11485118	11487118	HCP	K4	18.2	35.8	yes	8	4
Eif2c4	chr4	-	126035762	126034762	126036762	HCP	K4	18.2	43.8	yes	8	4
Ints10	chr8	+	71722942	71721942	71723942	HCP	K4	18.2	24.3	yes	8	4
Chmp5	chr4	+	41137223	41136223	41138223	HCP	K4	18.3	36.6	yes	8	4
Ptpra	chr2	+	130141980	130140980	130142980	HCP	K4	18.3	16.7	yes	8	4
4930473A06Rik	chr4	+	82996775	82995775	82997775	HCP	K4	18.4	26.3	yes	8	4
Anapc11	chr11	+	120414526	120413526	120415526	HCP	K4	18.4	17.2	yes	8	4
Bcas2	chr3	+	103300771	103299771	103301771	HCP	K4	18.5	29.5	yes	8	4
Mns1	chr9	+	72237101	72236101	72238101	HCP	K4	18.5	55	yes	8	4
Chchd7	chr4	+	3866060	3865060	3867060	HCP	K4	18.7	22.6	yes	8	4
0610011L14Rik	chr2	+	156239039	156238039	156240039	HCP	K4	18.8	25	yes	8	4
Ccdc130	chr8	-	87160465	87159465	87161465	HCP	K4	18.9	5.8	yes	8	4
C77370	chrX	-	100403836	100402836	100404836	HCP	K4	19	9	yes	8	4
Slc25a39	chr11	-	102223562	102222562	102224562	HCP	K4	19	16.9	yes	8	4
Triobp	chr15	+	78774978	78773978	78775978	HCP	K4	19	18.8	yes	8	4
Gcnt1	chr19	-	17439863	17438863	17440863	HCP	K4	19.1	40.6	yes	8	4
Nanos1	chr19	+	60810649	60809649	60811649	HCP	K4	19.1	9.6	yes	8	4
Arnt2	chr7	-	84286144	84285144	84287144	HCP	K4	19.2	56.5	yes	8	4
C030003D03Rik	chr10	-	25768468	25767468	25769468	HCP	K4	19.4	19.5	yes	8	4
6030446N20Rik	chr18	-	12264989	12263989	12265989	HCP	K4	19.6	13.7	yes	8	4
Alg2	chr4	-	47495467	47494467	47496467	HCP	K4	19.6	8.8	yes	8	4
Cttn	chr7	-	144280131	144279131	144281131	HCP	K4	19.6	15.7	yes	8	4
Dvl3	chr16	+	20430606	20429606	20431606	HCP	K4	19.7	8.5	yes	8	4
Bxdc5	chr3	-	146458809	146457809	146459809	HCP	K4	19.8	20.7	yes	8	4
Clmn	chr12	-	105266126	105265126	105267126	HCP	K4	19.9	9.1	yes	8	4
Fip1l1	chr5	+	74817213	74816213	74818213	HCP	K4	20.1	15.8	yes	8	4
Fbxl7	chr15	-	26840289	26839289	26841289	HCP	K4	20.2	23	yes	8	4
Agrp	chr8	-	108457427	108456427	108458427	HCP	K4	20.3	19.5	yes	8	4
Gpr155	chr2	-	73187237	73186237	73188237	HCP	K4	20.3	85.2	yes	8	4
Zw10	chr9	+	48807563	48806563	48808563	HCP	K4	20.4	15.9	yes	8	4
Ccdc124	chr8	-	73802479	73801479	73803479	HCP	K4	20.5	26.1	yes	8	4
Spata17	chr1	-	188916234	188915234	188917234	HCP	K4	20.5	36.5	yes	8	4
Ulk1	chr5	-	111050383	111049383	111051383	HCP	K4	20.5	27.2	yes	8	4
Slc6a6	chr6	+	91649598	91648598	91650598	HCP	K4	20.6	19.3	yes	8	4
Usp19	chr9	+	108348850	108347850	108349850	HCP	K4	20.6	4.2	yes	8	4
Bin1	chr18	+	32520226	32519226	32521226	HCP	K4	20.7	21	yes	8	4
Kifap3	chr1	+	165616353	165615353	165617353	HCP	K4	20.7	18.6	yes	8	4
Rpl7	chr1	-	16089621	16088621	16090621	HCP	K4	20.7	17.8	yes	8	4
Sntg2	chr12	-	30959380	30958380	30960380	HCP	K4	20.7	25.7	yes	8	4
Itga9	chr9	+	118455406	118454406	118456406	HCP	K4	20.8	14.2	yes	8	4
2310028H24Rik	chr4	-	41758180	41757180	41759180	HCP	K4	20.9	5.3	yes	8	4
Itga1	chr13	-	116222842	116221842	116223842	HCP	K4	20.9	36.7	yes	8	4
Rai1	chr11	+	59921207	59920207	59922207	HCP	K4	20.9	67.3	yes	8	4
Sp3	chr2	-	72781285	72780285	72782285	HCP	K4	20.9	26.8	yes	8	4
Il15ra	chr2	+	11623388	11622388	11624388	HCP	K4	21	19.6	yes	8	4
Actr2	chr11	-	20012916	20011916	20013916	HCP	K4	21.2	28.8	yes	8	4
Cbfb	chr8	+	108059802	108058802	108060802	HCP	K4	21.3	29.6	yes	8	4
4930432O21Rik	chr17	+	21667258	21666258	21668258	HCP	K4	21.4	11.4	yes	8	4
Cmtm7	chr9	-	114630527	114629527	114631527	HCP	K4	21.4	29.9	yes	8	4
Creb1	chr1	+	64467079	64466079	64468079	HCP	K4	21.4	32.2	yes	8	4
Ppp1r9b	chr11	+	94807301	94806301	94808301	HCP	K4	21.4	85.1	yes	8	4
Sec24c	chr14	+	19462894	19461894	19463894	HCP	K4	21.4	24.2	yes	8	4
Tacc2	chr7	+	130368631	130367631	130369631	HCP	K4	21.4	29.8	yes	8	4
Mpp2	chr11	-	101904605	101903605	101905605	HCP	K4	21.5	225	yes	8	4
Trpc1	chr9	-	95559710	95558710	95560710	HCP	K4	21.5	213.4	yes	8	4
Wdr20a	chr12	+	111185755	111184755	111186755	HCP	K4	21.5	20.8	yes	8	4
Syt12	chr19	-	4477143	4476143	4478143	HCP	K4	21.6	26.9	yes	8	4
Gpr3	chr4	-	132484612	132483612	132485612	HCP	K4	21.7	16.2	yes	8	4
4921536K21Rik	chr11	-	3795101	3794101	3796101	HCP	K4	21.8	44	yes	8	4
Zfp341	chr2	+	154304808	154303808	154305808	HCP	K4	21.8	16	yes	8	4
Tigd5	chr15	+	75736989	75735989	75737989	HCP	K4	21.9	22.6	yes	8	4
Ypel2	chr11	-	86809957	86808957	86810957	HCP	K4	21.9	19.2	yes	8	4
F8a	chrX	+	69481025	69480025	69482025	HCP	K4	22	104.9	yes	8	4
Zfp784	chr7	-	4641521	4640521	4642521	HCP	K4	22	54.1	yes	8	4
Galk2	chr2	+	125550658	125549658	125551658	HCP	K4	22.1	15.3	yes	8	4
Mef2a	chr7	-	67251808	67250808	67252808	HCP	K4	22.1	24.8	yes	8	4
Dnajc19	chr3	-	34272875	34271875	34273875	HCP	K4	22.3	44	yes	8	4
Dpyd	chr3	+	118554181	118553181	118555181	HCP	K4	22.5	29	yes	8	4
Rhof	chr5	-	123393246	123392246	123394246	HCP	K4	22.5	99.8	yes	8	4
Zfp192	chr13	-	21538576	21537576	21539576	HCP	K4	22.6	67.7	yes	8	4
Ankrd35	chr3	+	96755535	96754535	96756535	HCP	K4	22.7	31.5	yes	8	4
Tcte2	chr17	-	13497934	13496934	13498934	HCP	K4	22.7	1.6	yes	8	4
1700029J07Rik	chr8	-	47474069	47473069	47475069	HCP	K4	23	32.1	yes	8	4
B4galt6	chr18	-	20889414	20888414	20890414	HCP	K4	23	11.9	yes	8	4
Wdr22	chr12	-	81355387	81354387	81356387	HCP	K4	23	19.5	yes	8	4
Ercc6	chr14	+	31342529	31341529	31343529	HCP	K4	23.1	3.9	yes	8	4
Calr3	chr8	-	75372767	75371767	75373767	HCP	K4	23.2	19.4	yes	8	4
Qk	chr17	-	10163211	10162211	10164211	HCP	K4	23.3	11.3	yes	8	4
Cox4nb	chr8	-	123554089	123553089	123555089	HCP	K4	23.6	54.3	yes	8	4
Zc3h7b	chr15	+	81572102	81571102	81573102	HCP	K4	23.6	23.3	yes	8	4
Brp44	chr1	+	167297882	167296882	167298882	HCP	K4	23.7	29.6	yes	8	4
Trmu	chr15	+	85707092	85706092	85708092	HCP	K4	23.7	5.7	yes	8	4
Map3k2	chr18	+	32306098	32305098	32307098	HCP	K4	23.8	26.1	yes	8	4
Pdk1	chr2	+	71674110	71673110	71675110	HCP	K4	23.8	413.1	yes	8	4
Slc1a6	chr10	+	78183630	78182630	78184630	HCP	K4	23.8	2547.1	yes	8	4
Pih1d2	chr9	+	50369569	50368569	50370569	HCP	K4	23.9	16.8	yes	8	4
Bcl7c	chr7	-	127499914	127498914	127500914	HCP	K4	24.1	31	yes	8	4
Myo1b	chr1	-	51860497	51859497	51861497	HCP	K4	24.1	15.2	yes	8	4
Zer1	chr2	-	29946463	29945463	29947463	HCP	K4	24.1	19.4	yes	8	4
Lrrc41	chr4	+	115573396	115572396	115574396	HCP	K4	24.2	7.6	yes	8	4
Slc25a26	chr6	+	94465810	94464810	94466810	HCP	K4	24.2	10.5	yes	8	4
1700020C11Rik	chr11	-	3995434	3994434	3996434	HCP	K4	24.3	94.3	yes	8	4
Sp4	chr12	-	118745471	118744471	118746471	HCP	K4	24.3	16.1	yes	8	4
E130306D19Rik	chr4	-	43520720	43519720	43521720	HCP	K4	24.4	28.9	yes	8	4
Ttc32	chr12	+	9056004	9055004	9057004	HCP	K4	24.4	33.9	yes	8	4
Sfrs10	chr16	-	22181185	22180185	22182185	HCP	K4	24.5	6.8	yes	8	4
Trpc4ap	chr2	-	155383773	155382773	155384773	HCP	K4	24.8	34.7	yes	8	4
Jph2	chr2	-	163089391	163088391	163090391	HCP	K4	25	164.4	yes	8	4
Myh10	chr11	+	68508109	68507109	68509109	HCP	K4	25	60.9	yes	8	4
Ppp1r3c	chr19	-	36801748	36800748	36802748	HCP	K4	25	79.7	yes	8	4
Homer1	chr13	+	94405247	94404247	94406247	HCP	K4	25.1	23.2	yes	8	4
Samd12	chr15	-	53732519	53731519	53733519	HCP	K4	25.1	41.9	yes	8	4
Yipf6	chrX	+	95140499	95139499	95141499	HCP	K4	25.1	32.2	yes	8	4
Mobkl2c	chr4	+	115326023	115325023	115327023	HCP	K4	25.2	8.8	yes	8	4
Slc2a3	chr6	-	122708138	122707138	122709138	HCP	K4	25.2	9.7	yes	8	4
Mpp1	chrX	-	71383669	71382669	71384669	HCP	K4	25.3	61	yes	8	4
Arc	chr15	-	74499825	74498825	74500825	HCP	K4	25.4	34.3	yes	8	4
Cct6b	chr11	-	82580501	82579501	82581501	HCP	K4	25.5	25.4	yes	8	4
Ipo7	chr7	+	109809601	109808601	109810601	HCP	K4	25.5	26.3	yes	8	4
Acot4	chr12	+	84928126	84927126	84929126	HCP	K4	25.7	7.4	yes	8	4
Mdm2	chr10	-	117113709	117112709	117114709	HCP	K4	25.7	6.9	yes	8	4
Ptpn3	chr4	-	57395891	57394891	57396891	HCP	K4	25.7	33.3	yes	8	4
Utrn	chr10	-	12551925	12550925	12552925	HCP	K4	25.7	50.6	yes	8	4
Hecw2	chr1	-	54139579	54138579	54140579	HCP	K4	25.8	45.7	yes	8	4
Pfn4	chr12	+	4786315	4785315	4787315	HCP	K4	25.9	13.5	yes	8	4
Hrasls5	chr19	+	7679613	7678613	7680613	HCP	K4	26	78.2	yes	8	4
Mpz	chr1	+	172987387	172986387	172988387	HCP	K4	26	18.3	yes	8	4
Hps6	chr19	+	46056818	46055818	46057818	HCP	K4	26.1	24.3	yes	8	4
H2afj	chr6	+	136772443	136771443	136773443	HCP	K4	26.2	38.8	yes	8	4
Rtn3	chr19	-	7550333	7549333	7551333	HCP	K4	26.2	8	yes	8	4
Gbe1	chr16	+	70196766	70195766	70197766	HCP	K4	26.3	26	yes	8	4
Zfp14	chr7	-	29760156	29759156	29761156	HCP	K4	26.3	15.3	yes	8	4
A630047E20Rik	chr3	+	132621493	132620493	132622493	HCP	K4	26.5	27.4	yes	8	4
Mett10d	chr11	+	74587057	74586057	74588057	HCP	K4	26.5	104.8	yes	8	4
Notch3	chr17	-	31895558	31894558	31896558	HCP	K4	26.5	41.1	yes	8	4
Larp2	chr3	+	41047179	41046179	41048179	HCP	K4	26.6	92.1	yes	8	4
Cdh3	chr8	+	109400019	109399019	109401019	HCP	K4	26.7	36.2	yes	8	4
Wwp2	chr8	+	110325526	110324526	110326526	HCP	K4	26.7	25.9	yes	8	4
Nasp	chr4	-	116125883	116124883	116126883	HCP	K4	26.8	25.9	yes	8	4
2700050L05Rik	chr7	+	133476048	133475048	133477048	HCP	K4	26.9	38.8	yes	8	4
Pkig	chr2	+	163349891	163348891	163350891	HCP	K4	26.9	5.1	yes	8	4
Tcf12	chr9	-	71910379	71909379	71911379	HCP	K4	26.9	48.1	yes	8	4
Zfp78	chr7	+	5967499	5966499	5968499	HCP	K4	27	20.2	yes	8	4
Mettl8	chr2	-	70856445	70855445	70857445	HCP	K4	27.1	15.2	yes	8	4
Adrb2	chr18	-	62305328	62304328	62306328	HCP	K4	27.2	76.5	yes	8	4
Farsa	chr8	+	87747090	87746090	87748090	HCP	K4	27.2	41	yes	8	4
Stk39	chr2	-	68272820	68271820	68273820	HCP	K4	27.3	23.3	yes	8	4
Morn1	chr4	+	153930376	153929376	153931376	HCP	K4	27.5	27.1	yes	8	4
Zdhhc20	chr14	-	56844372	56843372	56845372	HCP	K4	27.5	38	yes	8	4
1190002H23Rik	chr14	-	78035790	78034790	78036790	HCP	K4	27.6	40.8	yes	8	4
2610110G12Rik	chr17	-	35518121	35517121	35519121	HCP	K4	27.8	12.9	yes	8	4
Abcb8	chr5	+	23904220	23903220	23905220	HCP	K4	27.8	12.9	yes	8	4
Baiap2l1	chr5	-	144611639	144610639	144612639	HCP	K4	27.9	34.4	yes	8	4
Ddhd1	chr14	-	44580020	44579020	44581020	HCP	K4	27.9	26.5	yes	8	4
Itgb3bp	chr4	-	99321136	99320136	99322136	HCP	K4	27.9	33.9	yes	8	4
Zfp398	chr6	+	47765280	47764280	47766280	HCP	K4	27.9	47.5	yes	8	4
Klhdc2	chr12	+	70215372	70214372	70216372	HCP	K4	28	22.9	yes	8	4
Ccdc14	chr16	+	34610362	34609362	34611362	HCP	K4	28.1	19	yes	8	4
Fzd7	chr1	+	59426692	59425692	59427692	HCP	K4	28.1	47	yes	8	4
Thop1	chr10	+	80473278	80472278	80474278	HCP	K4	28.2	21.3	yes	8	4
AI931714	chr8	+	80445468	80444468	80446468	HCP	K4	28.3	35.8	yes	8	4
Abtb2	chr2	+	103367148	103366148	103368148	HCP	K4	28.4	24.8	yes	8	4
Ctnna3	chr10	+	62825454	62824454	62826454	HCP	K4	28.4	6.7	yes	8	4
E130203B14Rik	chr14	+	31685847	31684847	31686847	HCP	K4	28.4	42.7	yes	8	4
Sc4mol	chr8	-	67625770	67624770	67626770	HCP	K4	28.4	49.6	yes	8	4
Rbpms	chr8	-	35395776	35394776	35396776	HCP	K4	28.5	49.1	yes	8	4
Spred2	chr11	+	19824444	19823444	19825444	HCP	K4	28.6	30.5	yes	8	4
Erbb2ip	chr13	-	105040896	105039896	105041896	HCP	K4	28.8	34.8	yes	8	4
Gfpt1	chr6	+	87008479	87007479	87009479	HCP	K4	28.8	46.1	yes	8	4
Wrb	chr16	+	96250328	96249328	96251328	HCP	K4	28.8	65.2	yes	8	4
Sucla2	chr14	+	72286940	72285940	72287940	HCP	K4	28.9	32.7	yes	8	4
Cxadr	chr16	+	78184282	78183282	78185282	HCP	K4	29	13.2	yes	8	4
Mcm10	chr2	-	4930063	4929063	4931063	HCP	K4	29	47.1	yes	8	4
Ercc8	chr13	+	109279484	109278484	109280484	HCP	K4	29.1	35.4	yes	8	4
Hps1	chr19	-	42833287	42832287	42834287	HCP	K4	29.2	29.5	yes	8	4
Hspa12a	chr19	-	58914234	58913234	58915234	HCP	K4	29.2	15.2	yes	8	4
Plag1	chr4	-	3865529	3864529	3866529	HCP	K4	29.3	51.1	yes	8	4
Ccnl1	chr3	-	66046154	66045154	66047154	HCP	K4	29.4	42.5	yes	8	4
Slc35a2	chrX	+	7041202	7040202	7042202	HCP	K4	29.4	33.2	yes	8	4
Tgfb2	chr1	-	188406780	188405780	188407780	HCP	K4	29.4	1053.3	yes	8	4
Dbil5	chr11	+	76033807	76032807	76034807	HCP	K4	29.5	39.9	yes	8	4
Pigb	chr9	-	72836831	72835831	72837831	HCP	K4	29.5	8.6	yes	8	4
4933434I06Rik	chr2	-	21123119	21122119	21124119	HCP	K4	29.6	51.3	yes	8	4
A230054D04Rik	chr5	-	42132563	42131563	42133563	HCP	K4	29.6	2.9	yes	8	4
Wac	chr18	+	7869236	7868236	7870236	HCP	K4	29.7	47.8	yes	8	4
Tead4	chr6	-	128266432	128265432	128267432	HCP	K4	29.8	25	yes	8	4
Gtf2h2	chr13	-	101592818	101591818	101593818	HCP	K4	29.9	29.9	yes	8	4
Exosc6	chr8	+	113943013	113942013	113944013	HCP	K4	30	51.1	yes	8	4
Hist1h3i	chr13	-	21790862	21789862	21791862	HCP	K4	30	58.1	yes	8	4
Mrpl15	chr1	-	4775768	4774768	4776768	HCP	K4	30.1	29.6	yes	8	4
Smad3	chr9	-	63556000	63555000	63557000	HCP	K4	30.2	15.7	yes	8	4
Rab27b	chr18	-	70266959	70265959	70267959	HCP	K4	30.4	1317.9	yes	8	4
5033414D02Rik	chr19	-	29427868	29426868	29428868	HCP	K4	30.5	7.4	yes	8	4
Mnd1	chr3	-	84241622	84240622	84242622	HCP	K4	30.5	13.8	yes	8	4
Ezh2	chr6	-	47524606	47523606	47525606	HCP	K4	30.8	7.6	yes	8	4
Fuca2	chr10	+	13191225	13190225	13192225	HCP	K4	30.8	30.1	yes	8	4
Ppp1r13l	chr7	+	18519737	18518737	18520737	HCP	K4	30.9	32.3	yes	8	4
Ubtf	chr11	-	102135186	102134186	102136186	HCP	K4	31	36.2	yes	8	4
Ift81	chr5	-	122875135	122874135	122876135	HCP	K4	31.2	57.2	yes	8	4
Ctps2	chrX	+	158245974	158244974	158246974	HCP	K4	31.3	38.5	yes	8	4
Trp53	chr11	+	69396553	69395553	69397553	HCP	K4	31.3	12.5	yes	8	4
Cdkn1b	chr6	+	134886093	134885093	134887093	HCP	K4	31.4	73.2	yes	8	4
Armcx6	chrX	-	130097776	130096776	130098776	HCP	K4	31.5	218.4	yes	8	4
Wdr37	chr13	-	8870976	8869976	8871976	HCP	K4	31.5	86.6	yes	8	4
Ksr1	chr11	-	78962549	78961549	78963549	HCP	K4	31.6	25.7	yes	8	4
Sash1	chr10	-	8576260	8575260	8577260	HCP	K4	31.7	15.4	yes	8	4
2810006K23Rik	chr5	+	124588706	124587706	124589706	HCP	K4	31.9	6.7	yes	8	4
Sf3a1	chr11	+	4060356	4059356	4061356	HCP	K4	31.9	7.5	yes	8	4
Wrnip1	chr13	+	32809502	32808502	32810502	HCP	K4	31.9	144.7	yes	8	4
Zfp575	chr7	-	24296401	24295401	24297401	HCP	K4	31.9	21.8	yes	8	4
1700007G11Rik	chr5	+	98569605	98568605	98570605	HCP	K4	32.1	3.2	yes	8	4
Pdk4	chr6	-	5446278	5445278	5447278	HCP	K4	32.1	2.9	yes	8	4
Pola2	chr19	-	5964170	5963170	5965170	HCP	K4	32.2	72.9	yes	8	4
Strbp	chr2	-	37469294	37468294	37470294	HCP	K4	32.2	51.8	yes	8	4
Slc25a27	chr17	-	43130070	43129070	43131070	HCP	K4	32.3	27.9	yes	8	4
Arhgap29	chr3	+	121945348	121944348	121946348	HCP	K4	32.7	21.8	yes	8	4
Rcbtb1	chr14	+	58155337	58154337	58156337	HCP	K4	33.1	18.3	yes	8	4
Nudt5	chr2	+	5762305	5761305	5763305	HCP	K4	33.2	30.2	yes	8	4
Slc7a2	chr8	+	42361183	42360183	42362183	HCP	K4	33.3	20.2	yes	8	4
Loxl4	chr19	-	42666056	42665056	42667056	HCP	K4	33.4	78.3	yes	8	4
Capza1	chr3	-	104992561	104991561	104993561	HCP	K4	33.6	34.3	yes	8	4
Hes7	chr11	+	68936647	68935647	68937647	HCP	K4	33.6	102.6	yes	8	4
Jmjd4	chr11	+	59266282	59265282	59267282	HCP	K4	33.6	26.7	yes	8	4
Dus4l	chr12	-	32240073	32239073	32241073	HCP	K4	33.7	28.2	yes	8	4
Letmd1	chr15	+	100297127	100296127	100298127	HCP	K4	33.7	11.1	yes	8	4
Chst7	chrX	+	19216528	19215528	19217528	HCP	K4	33.8	411.9	yes	8	4
Fgf16	chrX	+	101967195	101966195	101968195	HCP	K4	33.8	22.8	yes	8	4
Tmem117	chr15	+	94457364	94456364	94458364	HCP	K4	33.8	112.2	yes	8	4
Capzb	chr4	+	138465006	138464006	138466006	HCP	K4	34	38.4	yes	8	4
Lrrc4	chr6	-	28781757	28780757	28782757	HCP	K4	34	81.7	yes	8	4
Klhl13	chrX	-	22522012	22521012	22523012	HCP	K4	34.1	499	yes	8	4
Mme	chr3	+	63383800	63382800	63384800	HCP	K4	34.1	14.5	yes	8	4
Ercc2	chr7	+	18540560	18539560	18541560	HCP	K4	34.2	13.5	yes	8	4
4930452B06Rik	chr14	-	7460026	7459026	7461026	HCP	K4	34.4	19.6	yes	8	4
Klhl8	chr5	-	104151531	104150531	104152531	HCP	K4	34.4	34.7	yes	8	4
2810432L12Rik	chr4	-	49618970	49617970	49619970	HCP	K4	34.5	31.3	yes	8	4
Pigh	chr12	-	80008510	80007510	80009510	HCP	K4	34.5	11.5	yes	8	4
6330512M04Rik	chr7	-	142181649	142180649	142182649	HCP	K4	34.7	50.7	yes	8	4
Ugcgl1	chr1	-	36188795	36187795	36189795	HCP	K4	34.8	19.2	yes	8	4
L1cam	chrX	-	70133554	70132554	70134554	HCP	K4	34.9	2.6	yes	8	4
Vamp5	chr6	-	72309977	72308977	72310977	HCP	K4	34.9	65	yes	8	4
Pak2	chr16	-	31999020	31998020	32000020	HCP	K4	35	20	yes	8	4
Fsd1l	chr4	+	53652654	53651654	53653654	HCP	K4	35.3	22.9	yes	8	4
Ezh1	chr11	-	101044038	101043038	101045038	HCP	K4	35.4	31.6	yes	8	4
Rassf4	chr6	-	116639410	116638410	116640410	HCP	K4	35.4	48.6	yes	8	4
Bmf	chr2	-	118241119	118240119	118242119	HCP	K4	35.5	23.3	yes	8	4
Gmfb	chr14	-	45744119	45743119	45745119	HCP	K4	35.5	62.2	yes	8	4
Socs2	chr10	-	94846509	94845509	94847509	HCP	K4	35.5	131.9	yes	8	4
Zfpm1	chr8	+	125168230	125167230	125169230	HCP	K4	35.5	22.7	yes	8	4
D330028D13Rik	chr6	+	49297411	49296411	49298411	HCP	K4	35.6	108	yes	8	4
9030224M15Rik	chr10	+	40371738	40370738	40372738	HCP	K4	35.7	52.6	yes	8	4
Cbx5	chr15	-	103067850	103066850	103068850	HCP	K4	35.9	92.5	yes	8	4
Ndufa12	chr10	+	93628807	93627807	93629807	HCP	K4	35.9	33.9	yes	8	4
Als2cl	chr9	+	110724989	110723989	110725989	HCP	K4	36	37.9	yes	8	4
Stag3	chr5	+	138510296	138509296	138511296	HCP	K4	36	35.7	yes	8	4
Dock1	chr7	+	134509029	134508029	134510029	HCP	K4	36.2	6.8	yes	8	4
Gli3	chr13	+	15254609	15253609	15255609	HCP	K4	36.3	34.4	yes	8	4
Scx	chr15	+	76284692	76283692	76285692	HCP	K4	36.3	65	yes	8	4
Lrig3	chr10	+	125369224	125368224	125370224	HCP	K4	36.4	19.6	yes	8	4
Qars	chr9	+	108366176	108365176	108367176	HCP	K4	36.4	54.3	yes	8	4
Zfp688	chr7	-	127213170	127212170	127214170	HCP	K4	36.4	44.9	yes	8	4
Nsl1	chr1	+	192763635	192762635	192764635	HCP	K4	36.5	45.9	yes	8	4
BC049762	chr11	-	51106374	51105374	51107374	HCP	K4	36.6	47.3	yes	8	4
Mageb3	chr2	-	121647533	121646533	121648533	HCP	K4	36.7	35.7	yes	8	4
Rel	chr11	-	23670970	23669970	23671970	HCP	K4	36.7	10.2	yes	8	4
Odz3	chr8	-	50173507	50172507	50174507	HCP	K4	36.9	291.3	yes	8	4
Prss23	chr7	-	89392778	89391778	89393778	HCP	K4	36.9	33.3	yes	8	4
Sdf4	chr4	+	154836713	154835713	154837713	HCP	K4	36.9	37.5	yes	8	4
2900006K08Rik	chr12	+	85298861	85297861	85299861	HCP	K4	37.1	23.6	yes	8	4
Umps	chr16	-	33886750	33885750	33887750	HCP	K4	37.1	7.8	yes	8	4
Eif2ak4	chr2	+	118080057	118079057	118081057	HCP	K4	37.2	61.7	yes	8	4
Ascc2	chr11	+	4537795	4536795	4538795	HCP	K4	37.4	101.3	yes	8	4
Ppp1r13b	chr12	-	112355863	112354863	112356863	HCP	K4	37.5	7.5	yes	8	4
Edil3	chr13	+	89295675	89294675	89296675	HCP	K4	37.6	117.9	yes	8	4
Wnt9a	chr11	+	59123124	59122124	59124124	HCP	K4	37.6	71.3	yes	8	4
Gpc2	chr5	-	138509725	138508725	138510725	HCP	K4	37.9	99.8	yes	8	4
Smpdl3a	chr10	+	57482958	57481958	57483958	HCP	K4	37.9	167	yes	8	4
2310035C23Rik	chr1	+	107491407	107490407	107492407	HCP	K4	38.1	88.2	yes	8	4
Abl2	chr1	+	158395463	158394463	158396463	HCP	K4	38.1	50.6	yes	8	4
Hdac2	chr10	+	36663959	36662959	36664959	HCP	K4	38.1	57.4	yes	8	4
Hmgn1	chr16	-	96232635	96231635	96233635	HCP	K4	38.1	87	yes	8	4
Rgs12	chr5	+	35266307	35265307	35267307	HCP	K4	38.2	43.8	yes	8	4
2700007P21Rik	chr2	-	106775236	106774236	106776236	HCP	K4	38.4	85	yes	8	4
Ankra2	chr13	+	99363398	99362398	99364398	HCP	K4	38.4	68.1	yes	8	4
Arhgap6	chrX	+	164139203	164138203	164140203	HCP	K4	38.4	24.6	yes	8	4
Srgap2	chr1	-	133354907	133353907	133355907	HCP	K4	38.4	34.4	yes	8	4
Cherp	chr8	-	75404222	75403222	75405222	HCP	K4	38.5	58.8	yes	8	4
Chtf18	chr17	-	25455015	25454015	25456015	HCP	K4	38.5	49.7	yes	8	4
Cthrc1	chr15	+	38907005	38906005	38908005	HCP	K4	38.6	50.7	yes	8	4
Lypla1	chr1	+	4797973	4796973	4798973	HCP	K4	38.7	44.7	yes	8	4
Rad9b	chr5	-	122614812	122613812	122615812	HCP	K4	38.7	10.6	yes	8	4
Uchl3	chr14	+	100540155	100539155	100541155	HCP	K4	38.7	36.9	yes	8	4
Enpp1	chr10	-	24401518	24400518	24402518	HCP	K4	38.8	265.4	yes	8	4
Scfd1	chr12	+	52299199	52298199	52300199	HCP	K4	38.9	27.8	yes	8	4
Rps10	chr17	-	27362831	27361831	27363831	HCP	K4	39	43.8	yes	8	4
Mbnl3	chrX	-	47450459	47449459	47451459	HCP	K4	39.2	59.2	yes	8	4
Suv39h2	chr2	-	3392235	3391235	3393235	HCP	K4	39.3	53.2	yes	8	4
Rps15a	chr7	-	117907296	117906296	117908296	HCP	K4	39.4	24.5	yes	8	4
Ifnar1	chr16	+	91374073	91373073	91375073	HCP	K4	39.5	48.3	yes	8	4
3110049J23Rik	chr10	+	62419868	62418868	62420868	HCP	K4	39.6	37.9	yes	8	4
Ankrd42	chr7	-	92512334	92511334	92513334	HCP	K4	39.8	37.4	yes	8	4
Plaa	chr4	-	94095265	94094265	94096265	HCP	K4	39.8	53.2	yes	8	4
Scamp1	chr13	-	95385980	95384980	95386980	HCP	K4	39.8	34.5	yes	8	4
2810452K22Rik	chr12	-	111336921	111335921	111337921	HCP	K4	39.9	22.1	yes	8	4
Inadl	chr4	+	97887843	97886843	97888843	HCP	K4	39.9	88	yes	8	4
Fxc1	chr7	+	105514360	105513360	105515360	HCP	K4	40	35	yes	8	4
Carf	chr1	+	60042826	60041826	60043826	HCP	K4	40.2	40.2	yes	8	4
Dcun1d5	chr9	+	7184565	7183565	7185565	HCP	K4	40.2	47.5	yes	8	4
Heatr5b	chr17	-	78740439	78739439	78741439	HCP	K4	40.2	49.8	yes	8	4
Mid1	chrX	+	165029351	165028351	165030351	HCP	K4	40.2	59.4	yes	8	4
Tert	chr13	+	74093002	74092002	74094002	HCP	K4	40.5	57.9	yes	8	4
Prtg	chr9	+	72605840	72604840	72606840	HCP	K4	40.6	12.8	yes	8	4
Rfx3	chr19	-	28077137	28076137	28078137	HCP	K4	40.6	49.9	yes	8	4
Tpp2	chr1	+	43878552	43877552	43879552	HCP	K4	40.7	66.2	yes	8	4
Zfp697	chr3	+	98467885	98466885	98468885	HCP	K4	40.7	17	yes	8	4
3110002H16Rik	chr18	+	12312265	12311265	12313265	HCP	K4	40.8	47	yes	8	4
Zfp473	chr7	-	44616659	44615659	44617659	HCP	K4	40.8	61.2	yes	8	4
Ogdh	chr11	+	6191599	6190599	6192599	HCP	K4	41	55.1	yes	8	4
Slc26a2	chr18	-	61336965	61335965	61337965	HCP	K4	41	54.2	yes	8	4
Uba52	chr8	-	73439356	73438356	73440356	HCP	K4	41	30.7	yes	8	4
D18Ertd653e	chr18	+	68058625	68057625	68059625	HCP	K4	41.1	48.6	yes	7	3
Fkbp11	chr15	-	98556232	98555232	98557232	HCP	K4	41.2	36.9	yes	7	3
Dusp12	chr1	-	172722215	172721215	172723215	HCP	K4	41.4	21.9	yes	7	3
Gas2l3	chr10	-	88873766	88872766	88874766	HCP	K4	41.4	14.3	yes	7	3
A230069A22Rik	chr4	-	154629674	154628674	154630674	HCP	K4	41.5	58.1	yes	7	3
Cdgap	chr16	-	38632367	38631367	38633367	HCP	K4	41.5	61.7	yes	7	3
Megf9	chr4	-	70021289	70020289	70022289	HCP	K4	41.6	126.9	yes	7	3
Tax1bp1	chr6	+	52643325	52642325	52644325	HCP	K4	41.7	40.5	yes	7	3
Armc9	chr1	+	87985950	87984950	87986950	HCP	K4	41.8	107.2	yes	7	3
Cep164	chr9	-	45579633	45578633	45580633	HCP	K4	41.9	10.9	yes	7	3
Parp14	chr16	-	35791129	35790129	35792129	HCP	K4	41.9	16.3	yes	7	3
Peg10	chr6	+	4697305	4696305	4698305	HCP	K4	41.9	40.4	yes	7	3
Adamts3	chr5	-	90958605	90957605	90959605	HCP	K4	42	85.9	yes	7	3
Per2	chr1	-	93289734	93288734	93290734	HCP	K4	42	205.6	yes	7	3
Hist1h4j	chr13	+	21742560	21741560	21743560	HCP	K4	42.2	53.3	yes	7	3
Ddx24	chr12	-	103826830	103825830	103827830	HCP	K4	42.3	15.5	yes	7	3
Shprh	chr10	+	10839619	10838619	10840619	HCP	K4	42.4	48.8	yes	7	3
Spats1	chr17	-	44938519	44937519	44939519	HCP	K4	42.4	45.3	yes	7	3
Tbc1d5	chr17	-	50644278	50643278	50645278	HCP	K4	42.4	52.9	yes	7	3
1600014C10Rik	chr7	+	37892304	37891304	37893304	HCP	K4	42.5	47.6	yes	7	3
Lrrc58	chr16	+	37787638	37786638	37788638	HCP	K4	42.5	39.9	yes	7	3
Ube2j2	chr4	+	154787630	154786630	154788630	HCP	K4	42.5	30.2	yes	7	3
0610007P14Rik	chr12	-	86713648	86712648	86714648	HCP	K4	42.6	13.9	yes	7	3
2310008H04Rik	chr16	-	16060411	16059411	16061411	HCP	K4	42.6	61	yes	7	3
Tlcd1	chr11	+	77994960	77993960	77995960	HCP	K4	42.6	39.1	yes	7	3
Brwd3	chrX	-	105037074	105036074	105038074	HCP	K4	43.1	23.9	yes	7	3
Mageh1	chrX	-	148378279	148377279	148379279	HCP	K4	43.1	448.8	yes	7	3
Hist1h4h	chr13	+	23538514	23537514	23539514	HCP	K4	43.2	19.6	yes	7	3
Lta4h	chr10	+	92883194	92882194	92884194	HCP	K4	43.2	52	yes	7	3
Ube2s	chr7	-	4415427	4414427	4416427	HCP	K4	43.3	6.9	yes	7	3
Eprs	chr1	+	187063882	187062882	187064882	HCP	K4	43.4	38.9	yes	7	3
Nxf1	chr19	+	8824147	8823147	8825147	HCP	K4	43.7	14.2	yes	7	3
Tshz3	chr7	+	36406877	36405877	36407877	HCP	K4	43.7	258.5	yes	7	3
Ttll5	chr12	+	86713812	86712812	86714812	HCP	K4	43.7	54.8	yes	7	3
Ptpn4	chr1	-	121664617	121663617	121665617	HCP	K4	43.8	66	yes	7	3
Lcorl	chr5	-	46145754	46144754	46146754	HCP	K4	44	43.9	yes	7	3
Map6d1	chr16	-	20154901	20153901	20155901	HCP	K4	44	4.8	yes	7	3
Anxa4	chr6	-	86759218	86758218	86760218	HCP	K4	44.1	26.7	yes	7	3
5730590G19Rik	chr7	+	79533708	79532708	79534708	HCP	K4	44.2	38.1	yes	7	3
Psmd14	chr2	+	61512532	61511532	61513532	HCP	K4	44.5	68.1	yes	7	3
Gats	chr5	+	134384374	134383374	134385374	HCP	K4	44.6	26.9	yes	7	3
Tpk1	chr6	-	43595782	43594782	43596782	HCP	K4	44.6	66.3	yes	7	3
Acad10	chr5	-	121921127	121920127	121922127	HCP	K4	44.9	30.2	yes	7	3
Arhgap12	chr18	-	6136096	6135096	6137096	HCP	K4	45	35.6	yes	7	3
Atxn7l2	chr3	-	108338990	108337990	108339990	HCP	K4	45.1	50.9	yes	7	3
Ccdc57	chr11	-	120748962	120747962	120749962	HCP	K4	45.5	41.5	yes	7	3
Cenpa	chr5	+	30943482	30942482	30944482	HCP	K4	45.5	51.1	yes	7	3
6720463M24Rik	chr14	+	97929510	97928510	97930510	HCP	K4	45.6	73.3	yes	7	3
Insr	chr8	-	3279617	3278617	3280617	HCP	K4	45.6	56.9	yes	7	3
Smg6	chr11	+	74742066	74741066	74743066	HCP	K4	45.8	80.4	yes	7	3
1110020P15Rik	chr11	-	4604347	4603347	4605347	HCP	K4	45.9	22.6	yes	7	3
Ankrd27	chr7	+	35295006	35294006	35296006	HCP	K4	45.9	72.1	yes	7	3
D130043K22Rik	chr13	+	24852595	24851595	24853595	HCP	K4	45.9	59.6	yes	7	3
Dnase2a	chr8	+	87798728	87797728	87799728	HCP	K4	45.9	70.7	yes	7	3
Sart1	chr19	-	5388703	5387703	5389703	HCP	K4	45.9	69.4	yes	7	3
Entpd7	chr19	+	43743135	43742135	43744135	HCP	K4	46.1	52.9	yes	7	3
Fign	chr2	-	63898846	63897846	63899846	HCP	K4	46.1	90.5	yes	7	3
Mecp2	chrX	-	70338356	70337356	70339356	HCP	K4	46.2	40.5	yes	7	3
Tmem17	chr11	+	22412285	22411285	22413285	HCP	K4	46.2	62.1	yes	7	3
Zfp286	chr11	-	62605612	62604612	62606612	HCP	K4	46.3	135.7	yes	7	3
BC033915	chr9	+	45763814	45762814	45764814	HCP	K4	46.4	53.1	yes	7	3
A930018P22Rik	chr2	+	103923607	103922607	103924607	HCP	K4	46.5	51.6	yes	7	3
Rasl11a	chr5	+	147155419	147154419	147156419	HCP	K4	46.5	472.8	yes	7	3
Zfp2	chr11	-	50759584	50758584	50760584	HCP	K4	46.5	105.4	yes	7	3
5730508B09Rik	chr3	-	127888312	127887312	127889312	HCP	K4	46.6	196.3	yes	7	3
Ccdc123	chr7	+	35105852	35104852	35106852	HCP	K4	46.6	55.8	yes	7	3
Lrch3	chr16	+	32833846	32832846	32834846	HCP	K4	46.6	111.8	yes	7	3
Ap2m1	chr16	+	20449046	20448046	20450046	HCP	K4	47	100.8	yes	7	3
Zfp53	chr17	+	21193684	21192684	21194684	HCP	K4	47.2	33.5	yes	7	3
Reep2	chr18	+	34966631	34965631	34967631	HCP	K4	47.3	36.8	yes	7	3
Slc43a2	chr11	+	75347904	75346904	75348904	HCP	K4	47.3	40.9	yes	7	3
Ttbk2	chr2	-	120542025	120541025	120543025	HCP	K4	47.3	72.8	yes	7	3
Lrp4	chr2	+	91258539	91257539	91259539	HCP	K4	47.4	147.7	yes	7	3
Ddx17	chr15	-	79373996	79372996	79374996	HCP	K4	47.5	87	yes	7	3
Gabbr1	chr17	+	36654018	36653018	36655018	HCP	K4	47.5	39.9	yes	7	3
9530077C05Rik	chr9	+	22161978	22160978	22162978	HCP	K4	47.6	65.3	yes	7	3
Ankrd13d	chr19	-	4283137	4282137	4284137	HCP	K4	47.7	82.4	yes	7	3
Lnp	chr2	-	74379787	74378787	74380787	HCP	K4	47.8	40.5	yes	7	3
9930104L06Rik	chr4	+	124439351	124438351	124440351	HCP	K4	47.9	56.1	yes	7	3
Thnsl1	chr2	+	21123477	21122477	21124477	HCP	K4	47.9	109.4	yes	7	3
Zfp597	chr16	-	3787602	3786602	3788602	HCP	K4	47.9	51.2	yes	7	3
Atp11c	chrX	-	56750596	56749596	56751596	HCP	K4	48	38.9	yes	7	3
Dcakd	chr11	-	102833237	102832237	102834237	HCP	K4	48.3	67	yes	7	3
Crkrs	chr11	+	98019394	98018394	98020394	HCP	K4	48.4	48.8	yes	7	3
Phf8	chrX	+	146861387	146860387	146862387	HCP	K4	48.4	50.7	yes	7	3
Ikzf4	chr10	-	128048942	128047942	128049942	HCP	K4	48.5	66.9	yes	7	3
Per3	chr4	-	149888422	149887422	149889422	HCP	K4	48.6	57	yes	7	3
Zfp30	chr7	+	29493549	29492549	29494549	HCP	K4	48.6	36.1	yes	7	3
Tmem33	chr5	+	67539786	67538786	67540786	HCP	K4	48.7	57	yes	7	3
Kbtbd8	chr6	+	95083368	95082368	95084368	HCP	K4	48.9	68.4	yes	7	3
Sod1	chr16	+	90109600	90108600	90110600	HCP	K4	48.9	60.5	yes	7	3
Tuba1a	chr15	-	98781535	98780535	98782535	HCP	K4	48.9	66.9	yes	7	3
Mrpl33	chr5	+	31890552	31889552	31891552	HCP	K4	49	55.4	yes	7	3
Ypel1	chr16	+	16983873	16982873	16984873	HCP	K4	49	157.6	yes	7	3
Ap2a2	chr7	+	141413499	141412499	141414499	HCP	K4	49.1	40.3	yes	7	3
Eaf2	chr16	-	36794065	36793065	36795065	HCP	K4	49.1	53.5	yes	7	3
Epm2a	chr10	+	11033634	11032634	11034634	HCP	K4	49.1	121.6	yes	7	3
Suv39h1	chrX	-	7231545	7230545	7232545	HCP	K4	49.1	45.8	yes	7	3
Ctnna1	chr18	+	35244885	35243885	35245885	HCP	K4	49.2	42.2	yes	7	3
Tmem177	chr1	-	121740714	121739714	121741714	HCP	K4	49.2	33.3	yes	7	3
Rnf130	chr11	+	49868753	49867753	49869753	HCP	K4	49.7	5.9	yes	7	3
Mdh1	chr11	-	21471833	21470833	21472833	HCP	K4	49.8	55.3	yes	7	3
Lmnb2	chr10	-	80321374	80320374	80322374	HCP	K4	49.9	128.2	yes	7	3
Trp53inp2	chr2	+	155073296	155072296	155074296	HCP	K4	49.9	44.4	yes	7	3
AK129341	chr9	-	8134815	8133815	8135815	HCP	K4	50	106.6	yes	7	3
Tmem106b	chr6	+	13019758	13018758	13020758	HCP	K4	50	61.5	yes	7	3
Zfp606	chr7	+	11384168	11383168	11385168	HCP	K4	50	85.8	yes	7	3
Klhl23	chr2	+	69623311	69622311	69624311	HCP	K4	50.1	306.5	yes	7	3
Pip5kl1	chr2	+	32397827	32396827	32398827	HCP	K4	50.1	42.1	yes	7	3
Rapgefl1	chr11	+	98652874	98651874	98653874	HCP	K4	50.1	52.8	yes	7	3
Wdr76	chr2	+	121198163	121197163	121199163	HCP	K4	50.1	37.3	yes	7	3
Pcdhgc4	chr18	+	37941052	37940052	37942052	HCP	K4	50.4	38.7	yes	7	3
Nfkbib	chr7	-	28475284	28474284	28476284	HCP	K4	50.8	11.1	yes	7	3
Ndufb4	chr16	-	37573607	37572607	37574607	HCP	K4	50.9	52	yes	7	3
1700041C02Rik	chr4	-	118913453	118912453	118914453	HCP	K4	51	82.6	yes	7	3
Cryl1	chr14	-	56352593	56351593	56353593	HCP	K4	51	135.7	yes	7	3
Tatdn1	chr15	-	58763813	58762813	58764813	HCP	K4	51.1	64.3	yes	7	3
Nap1l5	chr6	-	58836704	58835704	58837704	HCP	K4	51.5	35.8	yes	7	3
Wdr44	chrX	+	22850075	22849075	22851075	HCP	K4	51.6	37.1	yes	7	3
Slc22a4	chr11	-	53871513	53870513	53872513	HCP	K4	52.2	3.7	yes	7	3
Id2	chr12	-	25685172	25684172	25686172	HCP	K4	52.5	82.7	yes	7	3
Areg	chr5	+	92214814	92213814	92215814	HCP	K4	52.7	16.9	yes	7	3
Dtd1	chr2	+	144291393	144290393	144292393	HCP	K4	52.7	64.1	yes	7	3
Cstf1	chr2	+	172062207	172061207	172063207	HCP	K4	52.8	73.5	yes	7	3
Notch2	chr3	+	98098942	98097942	98099942	HCP	K4	52.8	120.7	yes	7	3
Txnrd2	chr16	+	18339979	18338979	18340979	HCP	K4	52.9	27.2	yes	7	3
Ednra	chr8	-	80620524	80619524	80621524	HCP	K4	53.2	19.6	yes	7	3
Icam4	chr9	+	20779774	20778774	20780774	HCP	K4	53.2	103.8	yes	7	3
Senp8	chr9	-	59548616	59547616	59549616	HCP	K4	53.2	65.3	yes	7	3
Psmb2	chr4	+	126179969	126178969	126180969	HCP	K4	53.3	39.9	yes	7	3
Rint1	chr5	+	23297808	23296808	23298808	HCP	K4	53.3	62.6	yes	7	3
Wdr78	chr4	-	102612231	102611231	102613231	HCP	K4	53.3	53.1	yes	7	3
Fchsd1	chr18	-	38095705	38094705	38096705	HCP	K4	53.4	57.1	yes	7	3
Cnksr2	chrX	-	153387215	153386215	153388215	HCP	K4	53.5	64.2	yes	7	3
Nagk	chr6	+	83760713	83759713	83761713	HCP	K4	53.6	60.2	yes	7	3
Polr3g	chr13	-	82188350	82187350	82189350	HCP	K4	53.6	70.9	yes	7	3
Nphp4	chr4	+	151321941	151320941	151322941	HCP	K4	53.7	61.7	yes	7	3
Adat1	chr8	-	114878975	114877975	114879975	HCP	K4	53.8	32.4	yes	7	3
Ascc1	chr10	+	59398195	59397195	59399195	HCP	K4	53.8	5.8	yes	7	3
Usp7	chr16	-	8653663	8652663	8654663	HCP	K4	54	52.6	yes	7	3
Evl	chr12	+	109002526	109001526	109003526	HCP	K4	54.1	79.7	yes	7	3
Zbed3	chr13	+	96425935	96424935	96426935	HCP	K4	54.1	103.6	yes	7	3
Rnf25	chr1	-	74534584	74533584	74535584	HCP	K4	54.2	52.1	yes	7	3
Tgif2	chr2	+	156531517	156530517	156532517	HCP	K4	54.2	8.6	yes	7	3
Atp5c1	chr2	-	9998363	9997363	9999363	HCP	K4	54.4	54.5	yes	7	3
Cyp39a1	chr17	+	43130479	43129479	43131479	HCP	K4	54.4	289	yes	7	3
Gnl3	chr14	-	29848098	29847098	29849098	HCP	K4	54.5	72.9	yes	7	3
Daam2	chr17	-	49029904	49028904	49030904	HCP	K4	54.6	63.3	yes	7	3
Mtcp1	chrX	-	71669263	71668263	71670263	HCP	K4	54.7	92.1	yes	7	3
Sbk1	chr7	+	126063766	126062766	126064766	HCP	K4	54.7	74.5	yes	7	3
Myo6	chr9	+	79950723	79949723	79951723	HCP	K4	54.8	69.4	yes	7	3
Snapc5	chr9	+	63977302	63976302	63978302	HCP	K4	54.8	40.9	yes	7	3
Smyd4	chr11	+	75164627	75163627	75165627	HCP	K4	55	260.4	yes	7	3
1810029B16Rik	chr8	-	69415496	69414496	69416496	HCP	K4	55.1	27.3	yes	7	3
Brcc3	chrX	+	71669419	71668419	71670419	HCP	K4	55.1	89.1	yes	7	3
Polq	chr16	+	36931024	36930024	36932024	HCP	K4	55.3	43.7	yes	7	3
Rasgef1b	chr5	-	99493229	99492229	99494229	HCP	K4	55.3	38.7	yes	7	3
Rpsa	chr9	+	119976485	119975485	119977485	HCP	K4	55.4	61.9	yes	7	3
2610020H08Rik	chr7	+	119585278	119584278	119586278	HCP	K4	55.5	76.3	yes	7	3
Phf2	chr13	-	48882820	48881820	48883820	HCP	K4	55.7	38.6	yes	7	3
Stk4	chr2	+	163765618	163764618	163766618	HCP	K4	55.9	148.4	yes	7	3
Fzd4	chr7	+	89279557	89278557	89280557	HCP	K4	56.1	165.8	yes	7	3
Aak1	chr6	+	86815150	86814150	86816150	HCP	K4	56.2	80.4	yes	7	3
D17Wsu92e	chr17	-	27548131	27547131	27549131	HCP	K4	56.2	78.5	yes	7	3
Plxna3	chrX	+	70581785	70580785	70582785	HCP	K4	56.2	179.8	yes	7	3
Tmem136	chr9	-	42867565	42866565	42868565	HCP	K4	56.2	79.4	yes	7	3
Pcdh7	chr5	+	58006257	58005257	58007257	HCP	K4	56.3	94.5	yes	7	3
Ptpn12	chr5	-	20567621	20566621	20568621	HCP	K4	56.3	41.8	yes	7	3
Pcolce2	chr9	+	95446979	95445979	95447979	HCP	K4	56.5	53.9	yes	7	3
Flot2	chr11	+	77854135	77853135	77855135	HCP	K4	56.7	54	yes	7	3
Zkscan6	chr11	+	65623438	65622438	65624438	HCP	K4	57	44.6	yes	7	3
Farp2	chr1	+	95342530	95341530	95343530	HCP	K4	57.1	72.5	yes	7	3
Usp12	chr5	-	147105305	147104305	147106305	HCP	K4	57.3	62.3	yes	7	3
Reps2	chrX	-	157987706	157986706	157988706	HCP	K4	57.4	36.3	yes	7	3
Slitrk2	chrX	+	62913823	62912823	62914823	HCP	K4	57.4	45.1	yes	7	3
Usp32	chr11	-	84956150	84955150	84957150	HCP	K4	57.4	16.6	yes	7	3
Insl6	chr19	-	29391315	29390315	29392315	HCP	K4	58	229.8	yes	7	3
Iqcd	chr5	+	120849639	120848639	120850639	HCP	K4	58	73.3	yes	7	3
Rab33a	chrX	+	44764096	44763096	44765096	HCP	K4	58.1	123.9	yes	7	3
Phgdh	chr3	-	98425374	98424374	98426374	HCP	K4	58.3	38.4	yes	7	3
Stxbp5	chr10	-	9591230	9590230	9592230	HCP	K4	58.4	63.2	yes	7	3
Zfp668	chr7	-	127667971	127666971	127668971	HCP	K4	58.4	30.1	yes	7	3
Pygo1	chr9	+	72722781	72721781	72723781	HCP	K4	58.6	67.4	yes	7	3
Grin2d	chr7	-	45734723	45733723	45735723	HCP	K4	58.7	95.4	yes	7	3
Ipmk	chr10	+	70743092	70742092	70744092	HCP	K4	58.8	58	yes	7	3
Bicd1	chr6	+	149366055	149365055	149367055	HCP	K4	58.9	135.2	yes	7	3
Tle4	chr19	-	14665002	14664002	14666002	HCP	K4	58.9	44.8	yes	7	3
Arrdc3	chr13	+	81347116	81346116	81348116	HCP	K4	59	53.7	yes	7	3
Fbxl21	chr13	+	56532129	56531129	56533129	HCP	K4	59.1	85.7	yes	7	3
Sirt3	chr7	-	140733629	140732629	140734629	HCP	K4	59.1	57.8	yes	7	3
Zfp184	chr13	+	21952558	21951558	21953558	HCP	K4	59.1	57.2	yes	7	3
Ranbp17	chr11	-	33413626	33412626	33414626	HCP	K4	59.2	75.3	yes	7	3
Tsfm	chr10	-	126433763	126432763	126434763	HCP	K4	59.2	58.2	yes	7	3
Picalm	chr7	+	90005423	90004423	90006423	HCP	K4	59.3	95.4	yes	7	3
Tom1l2	chr11	-	60169100	60168100	60170100	HCP	K4	59.3	46.3	yes	7	3
6530401N04Rik	chr12	-	52928121	52927121	52929121	HCP	K4	59.5	86.5	yes	7	3
Clip4	chr17	+	71674547	71673547	71675547	HCP	K4	59.5	45.6	yes	7	3
Ctsh	chr9	+	89852159	89851159	89853159	HCP	K4	59.7	301.8	yes	7	3
Nr4a2	chr2	-	56939389	56938389	56940389	HCP	K4	59.8	27	yes	7	3
Pon2	chr6	-	5248373	5247373	5249373	HCP	K4	60	49	yes	7	3
Zfp207	chr11	+	80199473	80198473	80200473	HCP	K4	60.3	47.7	yes	7	3
Rbm14	chr19	-	4811634	4810634	4812634	HCP	K4	60.9	77.5	yes	7	3
2600010E01Rik	chr2	-	101639819	101638819	101640819	HCP	K4	61	222.5	yes	7	3
4930427A07Rik	chr12	+	113604228	113603228	113605228	HCP	K4	61	68.3	yes	7	3
Abcb9	chr5	-	124356416	124355416	124357416	HCP	K4	61	83.6	yes	7	3
Gtpbp8	chr16	-	44665691	44664691	44666691	HCP	K4	61	58.8	yes	7	3
Arhgap19	chr19	-	41855345	41854345	41856345	HCP	K4	61.1	70.1	yes	7	3
Atf7	chr15	-	102453455	102452455	102454455	HCP	K4	61.1	78	yes	7	3
Bcl7b	chr5	+	135452998	135451998	135453998	HCP	K4	61.3	37.1	yes	7	3
Tox	chr4	-	6917870	6916870	6918870	HCP	K4	61.3	378.6	yes	7	3
Tsc22d1	chr14	+	75149975	75148975	75150975	HCP	K4	61.3	54.5	yes	7	3
D930015E06Rik	chr3	-	84126088	84125088	84127088	HCP	K4	61.5	86.1	yes	7	3
Gcnt2	chr13	+	40871105	40870105	40872105	HCP	K4	61.5	820.1	yes	7	3
Trappc4	chr9	-	44158543	44157543	44159543	HCP	K4	61.5	34.2	yes	7	3
Ccdc28a	chr10	-	17924397	17923397	17925397	HCP	K4	61.6	64.2	yes	7	3
Las1l	chrX	-	92159678	92158678	92160678	HCP	K4	61.8	53	yes	7	3
Ddx23	chr15	-	98490923	98489923	98491923	HCP	K4	61.9	80.1	yes	7	3
Tm9sf1	chr14	-	54597877	54596877	54598877	HCP	K4	61.9	8.3	yes	7	3
Idh1	chr1	-	65120755	65119755	65121755	HCP	K4	62.1	61.8	yes	7	3
Nmd3	chr3	+	69809983	69808983	69810983	HCP	K4	62.3	47.3	yes	7	3
Thrap3	chr4	-	125705014	125704014	125706014	HCP	K4	62.3	63.2	yes	7	3
Hspbap1	chr16	+	35690132	35689132	35691132	HCP	K4	62.4	67.4	yes	7	3
Setd7	chr3	-	51648752	51647752	51649752	HCP	K4	62.4	50.7	yes	7	3
Vrk1	chr12	+	106411312	106410312	106412312	HCP	K4	62.4	64.6	yes	7	3
Pacrg	chr17	-	10683549	10682549	10684549	HCP	K4	62.5	34.7	yes	7	3
Zfp689	chr7	-	127240306	127239306	127241306	HCP	K4	62.7	98	yes	7	3
D16Ertd472e	chr16	-	78459260	78458260	78460260	HCP	K4	62.8	55.9	yes	7	3
Galc	chr12	-	98660387	98659387	98661387	HCP	K4	62.9	72.7	yes	7	3
Ncapd3	chr9	+	26779620	26778620	26780620	HCP	K4	62.9	67.8	yes	7	3
Tbl2	chr5	+	135434337	135433337	135435337	HCP	K4	63	76	yes	7	3
Nelf	chr2	+	24876387	24875387	24877387	HCP	K4	63.2	49	yes	7	3
Atf7ip	chr6	+	136483046	136482046	136484046	HCP	K4	63.3	62.1	yes	7	3
Rap2a	chr14	+	119613640	119612640	119614640	HCP	K4	63.3	54.7	yes	7	3
Smarcad1	chr6	+	64972244	64971244	64973244	HCP	K4	63.3	112.8	yes	7	3
Fsd1	chr17	+	55579803	55578803	55580803	HCP	K4	63.4	75.1	yes	7	3
Smn1	chr13	+	101225111	101224111	101226111	HCP	K4	63.4	69.7	yes	7	3
Hdac11	chr6	+	91122318	91121318	91123318	HCP	K4	63.5	147.2	yes	7	3
Arl4a	chr12	-	40548410	40547410	40549410	HCP	K4	63.7	89.1	yes	7	3
Zfp319	chr8	-	98221079	98220079	98222079	HCP	K4	63.7	40.4	yes	7	3
Axud1	chr9	-	119833356	119832356	119834356	HCP	K4	63.8	17.5	yes	7	3
Npal3	chr4	-	134766580	134765580	134767580	HCP	K4	63.8	102.1	yes	7	3
Whdc1	chr7	+	81444804	81443804	81445804	HCP	K4	63.8	69.9	yes	7	3
Mtdh	chr15	+	34027307	34026307	34028307	HCP	K4	64	45.5	yes	7	3
Spin2	chrX	+	149173008	149172008	149174008	HCP	K4	64	95.8	yes	7	3
D0H4S114	chr18	-	33588840	33587840	33589840	HCP	K4	64.2	439	yes	7	3
Dnalc1	chr12	+	85004075	85003075	85005075	HCP	K4	64.4	68.7	yes	7	3
5930434B04Rik	chr2	+	26831974	26830974	26832974	HCP	K4	64.5	95	yes	7	3
Anks3	chr16	-	4879558	4878558	4880558	HCP	K4	64.5	58	yes	7	3
Abcc5	chr16	-	20339937	20338937	20340937	HCP	K4	64.7	105.7	yes	7	3
Xkr5	chr8	-	18950950	18949950	18951950	HCP	K4	64.7	93.8	yes	7	3
Cpeb3	chr19	-	37272437	37271437	37273437	HCP	K4	64.8	74.4	yes	7	3
Esrra	chr19	-	6988852	6987852	6989852	HCP	K4	64.8	56.2	yes	7	3
5730528L13Rik	chr4	+	48561598	48560598	48562598	HCP	K4	64.9	101.2	yes	7	3
Il13ra1	chrX	+	32543583	32542583	32544583	HCP	K4	64.9	64.7	yes	7	3
Phf6	chrX	+	49156892	49155892	49157892	HCP	K4	64.9	46.4	yes	7	3
B3gntl1	chr11	-	121489229	121488229	121490229	HCP	K4	65	125.4	yes	7	3
Cyb5r3	chr15	-	82999974	82998974	83000974	HCP	K4	65	32.4	yes	7	3
Nt5e	chr9	+	88125532	88124532	88126532	HCP	K4	65.2	11.8	yes	7	3
Pnpla2	chr7	+	141306526	141305526	141307526	HCP	K4	65.2	20.6	yes	7	3
H3f3a	chr1	-	182650278	182649278	182651278	HCP	K4	65.5	18.6	yes	7	3
Spag5	chr11	+	78117833	78116833	78118833	HCP	K4	65.7	78.9	yes	7	3
Plxna2	chr1	+	196320552	196319552	196321552	HCP	K4	65.9	73.3	yes	7	3
Slc22a21	chr11	-	53823450	53822450	53824450	HCP	K4	65.9	91.8	yes	7	3
Rad51c	chr11	-	87220634	87219634	87221634	HCP	K4	66	51.7	yes	7	3
Timm9	chr12	-	72055280	72054280	72056280	HCP	K4	66	47	yes	7	3
Bmyc	chr2	+	25528887	25527887	25529887	HCP	K4	66.1	131.1	yes	7	3
Neu3	chr7	-	99702500	99701500	99703500	HCP	K4	66.1	90.9	yes	7	3
B2m	chr2	+	121839127	121838127	121840127	HCP	K4	66.4	38.6	yes	7	3
Chd1l	chr3	-	97695595	97694595	97696595	HCP	K4	66.4	60.7	yes	7	3
Bach2	chr4	+	32567562	32566562	32568562	HCP	K4	66.5	63.1	yes	7	3
Brd4	chr17	-	32013849	32012849	32014849	HCP	K4	66.7	61.2	yes	7	3
Spa17	chr9	-	37363285	37362285	37364285	HCP	K4	67	87.5	yes	7	3
Zc3h7a	chr16	-	11089867	11088867	11090867	HCP	K4	67.3	145.5	yes	7	3
Wdr54	chr6	-	83122037	83121037	83123037	HCP	K4	67.5	42.6	yes	7	3
B4galt5	chr2	-	167040383	167039383	167041383	HCP	K4	67.6	50.8	yes	7	3
Pdzrn3	chr6	-	101343995	101342995	101344995	HCP	K4	67.6	35.7	yes	7	3
Ube4a	chr9	-	44716595	44715595	44717595	HCP	K4	67.6	43.4	yes	7	3
Btrc	chr19	+	45417044	45416044	45418044	HCP	K4	67.7	76.9	yes	7	3
E2f8	chr7	-	48749021	48748021	48750021	HCP	K4	67.7	123.2	yes	7	3
Edem3	chr1	+	153517591	153516591	153518591	HCP	K4	67.8	55.1	yes	7	3
2010005J08Rik	chr11	-	5662379	5661379	5663379	HCP	K4	68	48.6	yes	7	3
Vps13c	chr9	+	67639559	67638559	67640559	HCP	K4	68.1	92	yes	7	3
Hace1	chr10	+	45266303	45265303	45267303	HCP	K4	68.2	40.4	yes	7	3
Utp11l	chr4	-	124195858	124194858	124196858	HCP	K4	68.2	35.7	yes	7	3
Zbtb37	chr1	-	162870936	162869936	162871936	HCP	K4	68.3	83.3	yes	7	3
Capn5	chr7	-	98053385	98052385	98054385	HCP	K4	68.4	103.4	yes	7	3
Lancl3	chrX	+	8356931	8355931	8357931	HCP	K4	68.4	20.6	yes	7	3
Kif2a	chr13	-	108142499	108141499	108143499	HCP	K4	68.5	66	yes	7	3
Pbx4	chr8	+	72761692	72760692	72762692	HCP	K4	68.5	92.4	yes	7	3
Pctk1	chrX	+	19845451	19844451	19846451	HCP	K4	68.5	35.7	yes	7	3
Pop5	chr5	+	115496849	115495849	115497849	HCP	K4	68.5	75.9	yes	7	3
Pex16	chr2	+	92176336	92175336	92177336	HCP	K4	68.6	54.8	yes	7	3
Ttc16	chr2	-	32597348	32596348	32598348	HCP	K4	68.9	49.1	yes	7	3
Arfgap3	chr15	-	83178013	83177013	83179013	HCP	K4	69.2	76.1	yes	7	3
Aldh1b1	chr4	+	45820121	45819121	45821121	HCP	K4	69.3	64	yes	7	3
Zfp169	chr13	-	48525331	48524331	48526331	HCP	K4	69.3	67.9	yes	7	3
Zfp809	chr9	+	21976172	21975172	21977172	HCP	K4	69.3	99.6	yes	7	3
Atg3	chr16	+	45078160	45077160	45079160	HCP	K4	69.4	89.7	yes	7	3
Grasp	chr15	+	101052240	101051240	101053240	HCP	K4	69.8	85.2	yes	7	3
Ict1	chr11	+	115219855	115218855	115220855	HCP	K4	69.8	73.2	yes	7	3
Smc2	chr4	+	52460348	52459348	52461348	HCP	K4	69.8	46.3	yes	7	3
Wiz	chr17	-	32121093	32120093	32122093	HCP	K4	69.8	48.7	yes	7	3
Rab36	chr10	+	74480804	74479804	74481804	HCP	K4	70	43.1	yes	7	3
Usp53	chr3	-	122976469	122975469	122977469	HCP	K4	70.2	99.2	yes	7	3
2310003H01Rik	chr11	-	120194836	120193836	120195836	HCP	K4	70.4	113.1	yes	7	3
4930578N16Rik	chr2	-	69590325	69589325	69591325	HCP	K4	70.6	119.4	yes	7	3
Il6ra	chr3	-	89999089	89998089	90000089	HCP	K4	70.7	141.9	yes	7	3
Pmm2	chr16	+	8553027	8552027	8554027	HCP	K4	70.8	74.4	yes	7	3
1700021C14Rik	chr3	-	88382765	88381765	88383765	HCP	K4	71	70.9	yes	7	3
Pla2g4e	chr2	-	119936776	119935776	119937776	HCP	K4	71.1	91.9	yes	7	3
D19Ertd386e	chr19	+	42572115	42571115	42573115	HCP	K4	71.5	62.3	yes	7	3
Cenpp	chr13	-	49664668	49663668	49665668	HCP	K4	71.7	163.9	yes	7	3
Slc7a1	chr5	-	148710253	148709253	148711253	HCP	K4	71.7	74.2	yes	7	3
Wibg	chr10	+	128150910	128149910	128151910	HCP	K4	71.7	127.9	yes	7	3
Ppm1j	chr3	+	104909111	104908111	104910111	HCP	K4	71.8	51.8	yes	7	3
Zbtb33	chrX	+	34434419	34433419	34435419	HCP	K4	71.8	69.3	yes	7	3
Zfp39	chr11	-	58720420	58719420	58721420	HCP	K4	71.8	106.7	yes	7	3
Elavl1	chr8	-	4325100	4324100	4326100	HCP	K4	71.9	89.7	yes	7	3
1810020G14Rik	chr12	-	82403958	82402958	82404958	HCP	K4	72	79.1	yes	7	3
2210408I21Rik	chr13	+	77599082	77598082	77600082	HCP	K4	72.1	43.9	yes	7	3
Wdr60	chr12	-	116705034	116704034	116706034	HCP	K4	72.1	168	yes	7	3
Arhgef1	chr7	+	24611745	24610745	24612745	HCP	K4	72.2	86.4	yes	7	3
Parp16	chr9	+	65012695	65011695	65013695	HCP	K4	72.2	106.9	yes	7	3
Rnf32	chr5	+	29528792	29527792	29529792	HCP	K4	72.2	60.1	yes	7	3
Hsf2	chr10	+	57174900	57173900	57175900	HCP	K4	72.3	61.9	yes	7	3
Smad6	chr9	-	63819327	63818327	63820327	HCP	K4	72.4	552.1	yes	7	3
Hel308	chr5	-	101038902	101037902	101039902	HCP	K4	72.5	59	yes	7	3
Arrdc2	chr8	-	73768709	73767709	73769709	HCP	K4	72.6	73	yes	7	3
Casd1	chr6	+	4551065	4550065	4552065	HCP	K4	72.8	60.5	yes	7	3
Pip5k3	chr1	+	65120960	65119960	65121960	HCP	K4	72.8	42.4	yes	7	3
C030039L03Rik	chr7	+	27383420	27382420	27384420	HCP	K4	72.9	92.9	yes	7	3
Pabpc1	chr15	-	36553551	36552551	36554551	HCP	K4	73	52.2	yes	7	3
Snn	chr16	+	10979875	10978875	10980875	HCP	K4	73	123.7	yes	7	3
Wasf3	chr5	+	146689239	146688239	146690239	HCP	K4	73	79.7	yes	7	3
Esco2	chr14	-	64788079	64787079	64789079	HCP	K4	73.1	180.7	yes	7	3
Fancd2	chr6	+	113497461	113496461	113498461	HCP	K4	73.2	114.8	yes	7	3
Jmjd2d	chr9	-	14250879	14249879	14251879	HCP	K4	73.2	28.5	yes	7	3
Appbp2	chr11	-	85051315	85050315	85052315	HCP	K4	73.3	98.7	yes	7	3
Msrb2	chr2	+	19289389	19288389	19290389	HCP	K4	73.3	281.8	yes	7	3
Syngr4	chr7	-	45764753	45763753	45765753	HCP	K4	73.3	69.9	yes	7	3
Yaf2	chr15	-	93165088	93164088	93166088	HCP	K4	73.3	42.5	yes	7	3
Ppp1r12b	chr1	-	136772351	136771351	136773351	HCP	K4	73.4	101	yes	7	3
Rps18	chr17	-	33566095	33565095	33567095	HCP	K4	73.4	26.6	yes	7	3
Aff2	chrX	+	65620995	65619995	65621995	HCP	K4	73.5	101.5	yes	7	3
Ttc21a	chr9	+	119786303	119785303	119787303	HCP	K4	73.5	70.1	yes	7	3
Mbd4	chr6	-	115818960	115817960	115819960	HCP	K4	73.7	71.2	yes	7	3
Txnrd1	chr10	+	82263749	82262749	82264749	HCP	K4	73.7	55.5	yes	7	3
Slc25a29	chr12	-	109283683	109282683	109284683	HCP	K4	73.9	94	yes	7	3
Tram2	chr1	-	21064376	21063376	21065376	HCP	K4	74	80.6	yes	7	3
4921505C17Rik	chr15	+	6655595	6654595	6656595	HCP	K4	74.2	59.4	yes	7	3
6720456H20Rik	chr14	+	47368302	47367302	47369302	HCP	K4	74.2	84.6	yes	7	3
Six5	chr7	+	18253065	18252065	18254065	HCP	K4	74.2	207.2	yes	7	3
Slc16a3	chr11	+	120764573	120763573	120765573	HCP	K4	74.3	264.6	yes	7	3
Tsc1	chr2	+	28463251	28462251	28464251	HCP	K4	74.4	30.9	yes	7	3
Ankrd10	chr8	-	11635661	11634661	11636661	HCP	K4	74.5	97.3	yes	7	3
Clcn7	chr17	+	24860993	24859993	24861993	HCP	K4	74.5	68	yes	7	3
Gca	chr2	+	62465165	62464165	62466165	HCP	K4	74.6	1209.2	yes	7	3
Gstk1	chr6	+	42175541	42174541	42176541	HCP	K4	74.6	12.3	yes	7	3
Htatsf1	chrX	+	53400398	53399398	53401398	HCP	K4	74.6	91.8	yes	7	3
4632411B12Rik	chr1	-	36313727	36312727	36314727	HCP	K4	74.8	60.6	yes	7	3
Med8	chr4	+	117907268	117906268	117908268	HCP	K4	74.8	89.7	yes	7	3
Rnf20	chr4	+	49653220	49652220	49654220	HCP	K4	75	61.1	yes	7	3
Baz2a	chr10	+	127495731	127494731	127496731	HCP	K4	75.2	59.1	yes	7	3
St6gal1	chr16	+	23140095	23139095	23141095	HCP	K4	75.2	91.8	yes	7	3
Ubap2l	chr3	-	90138392	90137392	90139392	HCP	K4	75.2	34.6	yes	7	3
Sox11	chr12	-	27928980	27927980	27929980	HCP	K4	75.3	256.4	yes	7	3
6620401K05Rik	chr9	-	108931517	108930517	108932517	HCP	K4	75.4	20.4	yes	7	3
Mpp3	chr11	-	101843045	101842045	101844045	HCP	K4	75.4	65.6	yes	7	3
BC057552	chr8	-	86994867	86993867	86995867	HCP	K4	75.5	138	yes	7	3
Kif2c	chr4	-	116680496	116679496	116681496	HCP	K4	75.5	64.9	yes	7	3
Metrnl	chr11	+	121518516	121517516	121519516	HCP	K4	75.5	60.1	yes	7	3
Dtnb	chr12	+	3572522	3571522	3573522	HCP	K4	75.6	85.3	yes	7	3
Sema6d	chr2	+	124301736	124300736	124302736	HCP	K4	75.6	41.3	yes	7	3
Stard13	chr5	-	151458573	151457573	151459573	HCP	K4	75.7	130.7	yes	7	3
Tpm3	chr3	+	90158620	90157620	90159620	HCP	K4	75.7	34.2	yes	7	3
Rai12	chr11	-	69796705	69795705	69797705	HCP	K4	75.8	40.6	yes	7	3
Ldhb	chr6	-	142465165	142464165	142466165	HCP	K4	75.9	32.9	yes	7	3
Map3k11	chr19	+	5689130	5688130	5690130	HCP	K4	76.1	121.4	yes	6	3
Rassf3	chr10	-	120879310	120878310	120880310	HCP	K4	76.1	58.6	yes	6	3
Snupn	chr9	+	56749060	56748060	56750060	HCP	K4	76.2	51.2	yes	6	3
Clip2	chr5	-	134837061	134836061	134838061	HCP	K4	76.3	86.2	yes	6	3
Mc5r	chr18	+	68462971	68461971	68463971	HCP	K4	76.3	96.2	yes	6	3
Eme1	chr11	-	94469844	94468844	94470844	HCP	K4	76.4	114.7	yes	6	3
Mkrn3	chr7	-	62299089	62298089	62300089	HCP	K4	76.4	16.8	yes	6	3
Gpx3	chr11	+	54746275	54745275	54747275	HCP	K4	76.5	20.8	yes	6	3
Spata1	chr3	-	146437139	146436139	146438139	HCP	K4	76.7	57.7	yes	6	3
Fancm	chr12	+	65994210	65993210	65995210	HCP	K4	76.8	86.2	yes	6	3
Suv420h1	chr19	+	3767420	3766420	3768420	HCP	K4	76.8	56.5	yes	6	3
Phka1	chrX	-	98846965	98845965	98847965	HCP	K4	76.9	188.7	yes	6	3
Sgsh	chr11	-	119171600	119170600	119172600	HCP	K4	77	69.9	yes	6	3
Steap3	chr1	-	122098628	122097628	122099628	HCP	K4	77	9.8	yes	6	3
Ugcgl2	chr14	-	118234615	118233615	118235615	HCP	K4	77.1	70.5	yes	6	3
Ece2	chr16	+	20525143	20524143	20526143	HCP	K4	77.2	55.4	yes	6	3
Fsip1	chr2	-	117948395	117947395	117949395	HCP	K4	77.3	64.4	yes	6	3
Nbr1	chr11	+	101368947	101367947	101369947	HCP	K4	77.3	69.4	yes	6	3
Stard8	chrX	+	95245383	95244383	95246383	HCP	K4	77.4	83.9	yes	6	3
Smarca2	chr19	+	26672256	26671256	26673256	HCP	K4	77.5	54.3	yes	6	3
Gng8	chr7	+	16050307	16049307	16051307	HCP	K4	77.6	109.1	yes	6	3
Sema4b	chr7	+	80060353	80059353	80061353	HCP	K4	77.6	30.3	yes	6	3
Slc16a2	chrX	-	100024707	100023707	100025707	HCP	K4	77.6	23.7	yes	6	3
AI842396	chr11	-	70516350	70515350	70517350	HCP	K4	77.9	108.8	yes	6	3
Myl6b	chr10	-	127901634	127900634	127902634	HCP	K4	77.9	22.7	yes	6	3
Ptdss2	chr7	+	140982605	140981605	140983605	HCP	K4	78	85.8	yes	6	3
Tspan2	chr3	+	102863830	102862830	102864830	HCP	K4	78	1161.2	yes	6	3
Myo1d	chr11	-	80596220	80595220	80597220	HCP	K4	78.2	94.5	yes	6	3
Pif1	chr9	+	65385210	65384210	65386210	HCP	K4	78.2	142.2	yes	6	3
1110032A03Rik	chr9	-	50520382	50519382	50521382	HCP	K4	78.3	25.5	yes	6	3
Taf15	chr11	+	83289302	83288302	83290302	HCP	K4	78.6	133	yes	6	3
Efna2	chr10	+	79582610	79581610	79583610	HCP	K4	78.7	101.5	yes	6	3
Ppp3r1	chr11	+	17059300	17058300	17060300	HCP	K4	78.7	98.9	yes	6	3
Uevld	chr7	-	46826540	46825540	46827540	HCP	K4	78.7	106.6	yes	6	3
Rpl35	chr2	-	38827140	38826140	38828140	HCP	K4	78.8	88.4	yes	6	3
Rfc5	chr5	-	117650053	117649053	117651053	HCP	K4	78.9	99.2	yes	6	3
Zfp3	chr11	+	70580641	70579641	70581641	HCP	K4	79	75.9	yes	6	3
Sox12	chr2	-	152089487	152088487	152090487	HCP	K4	79.1	204.7	yes	6	3
Gm527	chr12	+	65836515	65835515	65837515	HCP	K4	79.2	63	yes	6	3
Mllt1	chr17	-	56620512	56619512	56621512	HCP	K4	79.2	67.1	yes	6	3
Tbc1d10a	chr11	+	4086835	4085835	4087835	HCP	K4	79.2	128	yes	6	3
Clec11a	chr7	-	44174936	44173936	44175936	HCP	K4	79.3	74.5	yes	6	3
Arpc5l	chr2	+	38830147	38829147	38831147	HCP	K4	79.4	98.5	yes	6	3
Usp25	chr16	+	76896660	76895660	76897660	HCP	K4	79.5	59.7	yes	6	3
Rdx	chr9	+	51799514	51798514	51800514	HCP	K4	79.6	148.4	yes	6	3
Cdca3	chr6	+	124795853	124794853	124796853	HCP	K4	79.8	113.1	yes	6	3
Mcoln1	chr8	+	3500518	3499518	3501518	HCP	K4	79.8	51.1	yes	6	3
Trim44	chr2	-	102201739	102200739	102202739	HCP	K4	79.8	54.6	yes	6	3
Dhx38	chr8	-	112454730	112453730	112455730	HCP	K4	80	49	yes	6	3
Polr3e	chr7	+	120708965	120707965	120709965	HCP	K4	80.2	117.5	yes	6	3
Atp11a	chr8	+	12756992	12755992	12757992	HCP	K4	80.3	64.2	yes	6	3
Mga	chr2	+	119588668	119587668	119589668	HCP	K4	80.4	88.3	yes	6	3
4933426M11Rik	chr12	+	81709406	81708406	81710406	HCP	K4	80.5	91.6	yes	6	3
Arhgap10	chr8	-	80413979	80412979	80414979	HCP	K4	80.5	25.4	yes	6	3
Nol9	chr4	+	150883135	150882135	150884135	HCP	K4	80.5	123.8	yes	6	3
Samd10	chr2	-	181528554	181527554	181529554	HCP	K4	80.5	82.5	yes	6	3
Klhl15	chrX	+	90487648	90486648	90488648	HCP	K4	80.6	75.4	yes	6	3
Fkbp4	chr6	-	128404250	128403250	128405250	HCP	K4	80.7	44.7	yes	6	3
Itgb3	chr11	+	104424089	104423089	104425089	HCP	K4	80.7	12.3	yes	6	3
Lpp	chr16	+	24308838	24307838	24309838	HCP	K4	80.7	96.4	yes	6	3
Fzd1	chr5	-	4764222	4763222	4765222	HCP	K4	80.9	119.2	yes	6	3
Cap2	chr13	+	46513118	46512118	46514118	HCP	K4	81.1	135.9	yes	6	3
Cdc27	chr11	-	104366710	104365710	104367710	HCP	K4	81.2	113.1	yes	6	3
Ocrl	chrX	+	44157082	44156082	44158082	HCP	K4	81.3	77.7	yes	6	3
4930547N16Rik	chr10	-	87576740	87575740	87577740	HCP	K4	81.6	118.2	yes	6	3
Pgm2	chr4	+	99427438	99426438	99428438	HCP	K4	81.7	78.4	yes	6	3
Chchd8	chr7	+	100411186	100410186	100412186	HCP	K4	82.1	81.9	yes	6	3
4932417H02Rik	chr11	+	119419084	119418084	119420084	HCP	K4	82.3	83.8	yes	6	3
6030458C11Rik	chr15	-	12769366	12768366	12770366	HCP	K4	82.6	112.9	yes	6	3
Lamp1	chr8	+	13159111	13158111	13160111	HCP	K4	82.6	59.1	yes	6	3
Rabgap1l	chr1	-	162629615	162628615	162630615	HCP	K4	82.6	83.2	yes	6	3
Mboat1	chr13	+	30143954	30142954	30144954	HCP	K4	82.7	100.1	yes	6	3
Zfp60	chr7	+	27440168	27439168	27441168	HCP	K4	82.7	95.4	yes	6	3
Bcl2	chr1	-	108541837	108540837	108542837	HCP	K4	83	34.3	yes	6	3
Plxna1	chr6	-	89328237	89327237	89329237	HCP	K4	83	127.3	yes	6	3
Il6st	chr13	+	113584986	113583986	113585986	HCP	K4	84.1	118	yes	6	3
Npal2	chr15	-	34623295	34622295	34624295	HCP	K4	84.1	110.9	yes	6	3
Morf4l1	chr9	-	89912655	89911655	89913655	HCP	K4	84.2	37	yes	6	3
Zfp101	chr17	-	33003463	33002463	33004463	HCP	K4	84.2	24.9	yes	6	3
Cebpz	chr17	-	78842128	78841128	78843128	HCP	K4	84.3	83.3	yes	6	3
Ift122	chr6	+	115819148	115818148	115820148	HCP	K4	84.3	41.5	yes	6	3
Ppil5	chr12	+	70087418	70086418	70088418	HCP	K4	84.3	138	yes	6	3
Zfp324	chr7	+	11866042	11865042	11867042	HCP	K4	84.3	119.2	yes	6	3
Gng3	chr19	-	8906291	8905291	8907291	HCP	K4	84.4	112.1	yes	6	3
Adck5	chr15	+	76403613	76402613	76404613	HCP	K4	84.5	49.5	yes	6	3
Cuedc1	chr11	+	87915503	87914503	87916503	HCP	K4	84.5	54.5	yes	6	3
Sf1	chr19	+	6363689	6362689	6364689	HCP	K4	84.5	79.1	yes	6	3
Spag4	chr2	+	155756653	155755653	155757653	HCP	K4	84.6	106.2	yes	6	3
Nedd8	chr14	-	54625977	54624977	54626977	HCP	K4	84.7	45.1	yes	6	3
Slmo1	chr18	+	67590217	67589217	67591217	HCP	K4	84.7	153.3	yes	6	3
Slc4a8	chr15	+	100589780	100588780	100590780	HCP	K4	84.8	158.9	yes	6	3
Cnnm4	chr1	+	36416142	36415142	36417142	HCP	K4	85	129.2	yes	6	3
Rasl12	chr9	+	65196542	65195542	65197542	HCP	K4	85.7	129.9	yes	6	3
2900024O10Rik	chr13	+	82188753	82187753	82189753	HCP	K4	85.8	105.3	yes	6	3
Brip1	chr11	-	86017388	86016388	86018388	HCP	K4	86	116.7	yes	6	3
Btbd7	chr12	-	103279456	103278456	103280456	HCP	K4	86	87.9	yes	6	3
4930529M08Rik	chr2	+	145626224	145625224	145627224	HCP	K4	86.1	100.3	yes	6	3
Ttc21b	chr2	-	66057456	66056456	66058456	HCP	K4	86.2	109.2	yes	6	3
Mterfd1	chr13	-	67368821	67367821	67369821	HCP	K4	86.3	52.6	yes	6	3
Guf1	chr5	+	69836076	69835076	69837076	HCP	K4	86.6	92.9	yes	6	3
Mre11a	chr9	+	14535099	14534099	14536099	HCP	K4	86.7	121.3	yes	6	3
Rcn2	chr9	+	55839981	55838981	55840981	HCP	K4	87	91.8	yes	6	3
Tgfbi	chr13	+	56619224	56618224	56620224	HCP	K4	87	208.8	yes	6	3
AY074887	chr9	-	54749091	54748091	54750091	HCP	K4	87.1	107.3	yes	6	3
Mars2	chr1	+	55181721	55180721	55182721	HCP	K4	87.1	105	yes	6	3
4930402H24Rik	chr2	-	130531551	130530551	130532551	HCP	K4	87.3	108.4	yes	6	3
Tes	chr6	+	17015148	17014148	17016148	HCP	K4	87.3	93	yes	6	3
Tgfbr1	chr4	+	47374404	47373404	47375404	HCP	K4	87.3	65.5	yes	6	3
Hip1r	chr5	+	124234256	124233256	124235256	HCP	K4	87.4	77.3	yes	6	3
Rpl17	chr18	+	75125841	75124841	75126841	HCP	K4	87.4	897.6	yes	6	3
Abcd4	chr12	-	85507118	85506118	85508118	HCP	K4	87.5	105.4	yes	6	3
Dbp	chr7	+	45573217	45572217	45574217	HCP	K4	87.6	169.5	yes	6	3
Pdss1	chr2	+	22747168	22746168	22748168	HCP	K4	87.6	66.9	yes	6	3
BC016495	chr19	+	18699034	18698034	18700034	HCP	K4	87.7	107.5	yes	6	3
Copz1	chr15	+	103100951	103099951	103101951	HCP	K4	87.7	87.7	yes	6	3
Pla2r1	chr2	-	60354100	60353100	60355100	HCP	K4	87.9	119.1	yes	6	3
Atp6v1e1	chr6	-	120788304	120787304	120789304	HCP	K4	88	59.6	yes	6	3
Zfp189	chr4	+	49542316	49541316	49543316	HCP	K4	88	135.3	yes	6	3
Nmnat1	chr4	-	148328942	148327942	148329942	HCP	K4	88.1	109.3	yes	6	3
Plcb1	chr2	+	134477970	134476970	134478970	HCP	K4	88.1	72.9	yes	6	3
Arl13b	chr16	-	62789253	62788253	62790253	HCP	K4	88.2	97.6	yes	6	3
Ap2b1	chr11	+	83118891	83117891	83119891	HCP	K4	88.3	44.5	yes	6	3
Baiap2	chr11	+	119759181	119758181	119760181	HCP	K4	88.4	63.1	yes	6	3
Tigd3	chr19	-	5894107	5893107	5895107	HCP	K4	88.4	112.7	yes	6	3
Intu	chr3	+	40732315	40731315	40733315	HCP	K4	88.6	46.8	yes	6	3
Zfp661	chr2	-	127276118	127275118	127277118	HCP	K4	88.6	108.4	yes	6	3
Nmb	chr7	-	80778549	80777549	80779549	HCP	K4	88.7	61.5	yes	6	3
Lrp5	chr19	-	3686554	3685554	3687554	HCP	K4	88.8	135.2	yes	6	3
0610007P08Rik	chr13	+	63824541	63823541	63825541	HCP	K4	89	95.7	yes	6	3
6430537H07Rik	chr19	+	58996674	58995674	58997674	HCP	K4	89	123.4	yes	6	3
Nhej1	chr1	-	75008434	75007434	75009434	HCP	K4	89	47.2	yes	6	3
Slc10a7	chr8	+	81405406	81404406	81406406	HCP	K4	89.1	125.9	yes	6	3
Zfp235	chr7	+	23842922	23841922	23843922	HCP	K4	89.1	68.6	yes	6	3
Acvr1b	chr15	+	101002158	101001158	101003158	HCP	K4	89.2	80.5	yes	6	3
2700078E11Rik	chr19	-	60635644	60634644	60636644	HCP	K4	89.3	97	yes	6	3
5730403B10Rik	chr16	-	4705163	4704163	4706163	HCP	K4	89.4	107.5	yes	6	3
Abcc10	chr17	-	45791245	45790245	45792245	HCP	K4	89.4	77.9	yes	6	3
Brd8	chr18	-	34749611	34748611	34750611	HCP	K4	89.4	80.3	yes	6	3
Pttg1	chr11	-	43269671	43268671	43270671	HCP	K4	89.5	58.7	yes	6	3
Cdyl2	chr8	-	119618968	119617968	119619968	HCP	K4	89.7	41.7	yes	6	3
Ighmbp2	chr19	-	3283010	3282010	3284010	HCP	K4	89.9	61.2	yes	6	3
Tpd52	chr3	-	8987588	8986588	8988588	HCP	K4	90	71.7	yes	6	3
Mocs2	chr13	+	115939114	115938114	115940114	HCP	K4	90.3	103	yes	6	3
Rgl1	chr1	-	154387329	154386329	154388329	HCP	K4	90.3	142.6	yes	6	3
Eif4enif1	chr11	+	3102764	3101764	3103764	HCP	K4	90.5	50.5	yes	6	3
Xkr8	chr4	-	132004622	132003622	132005622	HCP	K4	90.5	69.4	yes	6	3
Zfp248	chr6	-	118421125	118420125	118422125	HCP	K4	90.5	135.4	yes	6	3
Ccdc21	chr4	-	133459161	133458161	133460161	HCP	K4	90.7	123.6	yes	6	3
Prelid2	chr18	-	42077167	42076167	42078167	HCP	K4	90.7	126.9	yes	6	3
Ubqln2	chrX	+	148838947	148837947	148839947	HCP	K4	90.7	111.4	yes	6	3
Tha1	chr11	-	117689616	117688616	117690616	HCP	K4	90.8	68.6	yes	6	3
Gnb1	chr4	+	154371249	154370249	154372249	HCP	K4	91	75.2	yes	6	3
Kif13b	chr14	+	63606640	63605640	63607640	HCP	K4	91	12.2	yes	6	3
Aldh5a1	chr13	-	24945126	24944126	24946126	HCP	K4	91.2	88.5	yes	6	3
Elk4	chr1	+	133835150	133834150	133836150	HCP	K4	91.3	34	yes	6	3
Rbbp4	chr4	-	128837674	128836674	128838674	HCP	K4	91.8	63.1	yes	6	3
Tulp3	chr6	-	128321470	128320470	128322470	HCP	K4	92.2	83.3	yes	6	3
Mdk	chr2	-	91733121	91732121	91734121	HCP	K4	92.3	127.2	yes	6	3
Rpl31	chr1	+	39312464	39311464	39313464	HCP	K4	92.3	73.6	yes	6	3
Mobkl1a	chr5	+	89795431	89794431	89796431	HCP	K4	92.8	91.4	yes	6	3
Eda	chrX	+	96178324	96177324	96179324	HCP	K4	93	37.2	yes	6	3
Slc18a1	chr8	-	72018211	72017211	72019211	HCP	K4	93.1	142	yes	6	3
Neil3	chr8	-	55137694	55136694	55138694	HCP	K4	93.2	221.3	yes	6	3
C030046E11Rik	chr19	+	29588278	29587278	29589278	HCP	K4	93.3	108.5	yes	6	3
Btbd9	chr17	-	30303299	30302299	30304299	HCP	K4	93.4	102.7	yes	6	3
Slc43a1	chr2	+	84640246	84639246	84641246	HCP	K4	93.5	348.7	yes	6	3
Ar	chrX	+	94352468	94351468	94353468	HCP	K4	93.7	232	yes	6	3
B630019K06Rik	chrX	+	8049340	8048340	8050340	HCP	K4	93.8	125.1	yes	6	3
Sdccag8	chr1	+	178651486	178650486	178652486	HCP	K4	93.8	80.2	yes	6	3
Eif2c3	chr4	-	125931698	125930698	125932698	HCP	K4	93.9	98.4	yes	6	3
Pdxk	chr10	-	77868077	77867077	77869077	HCP	K4	94	31.9	yes	6	3
Clcc1	chr3	+	108782302	108781302	108783302	HCP	K4	94.1	69	yes	6	3
Hmgb2	chr8	+	60404017	60403017	60405017	HCP	K4	94.2	70.3	yes	6	3
Dhx30	chr9	-	109960758	109959758	109961758	HCP	K4	94.3	71.4	yes	6	3
Bbx	chr16	-	50351737	50350737	50352737	HCP	K4	94.4	112.2	yes	6	3
Mt1	chr8	+	97068217	97067217	97069217	HCP	K4	94.5	74.1	yes	6	3
Pctp	chr11	-	89818984	89817984	89819984	HCP	K4	94.5	55.1	yes	6	3
Ptpn14	chr1	+	191429055	191428055	191430055	HCP	K4	94.7	28.7	yes	6	3
4931414P19Rik	chr14	-	53560113	53559113	53561113	HCP	K4	94.9	161.1	yes	6	3
Wdr31	chr4	-	61957233	61956233	61958233	HCP	K4	94.9	104.9	yes	6	3
Socs1	chr16	-	10699114	10698114	10700114	HCP	K4	95	49.1	yes	6	3
Dnajb4	chr3	-	152147685	152146685	152148685	HCP	K4	95.1	78.8	yes	6	3
Vps25	chr11	+	101069832	101068832	101070832	HCP	K4	95.1	98.1	yes	6	3
Cacna1g	chr11	-	94290127	94289127	94291127	HCP	K4	95.3	167.4	yes	6	3
Thtpa	chr14	+	54048905	54047905	54049905	HCP	K4	95.3	149.3	yes	6	3
Cdkn2aip	chr8	-	49212716	49211716	49213716	HCP	K4	95.4	87.5	yes	6	3
Myl4	chr11	+	104366752	104365752	104367752	HCP	K4	95.5	105.4	yes	6	3
Azi1	chr11	-	119902917	119901917	119903917	HCP	K4	95.6	113.3	yes	6	3
Gpr149	chr3	-	62693069	62692069	62694069	HCP	K4	95.7	11.4	yes	6	3
Itpkc	chr7	-	26937357	26936357	26938357	HCP	K4	95.8	71.2	yes	6	3
Maf	chr8	-	118592871	118591871	118593871	HCP	K4	95.9	62.6	yes	6	3
Gucy1b3	chr3	-	82160612	82159612	82161612	HCP	K4	96	120.2	yes	6	3
Usp13	chr3	+	33009174	33008174	33010174	HCP	K4	96	144.2	yes	6	3
3010026O09Rik	chr11	+	50018273	50017273	50019273	HCP	K4	96.1	111.4	yes	6	3
Rabepk	chr2	-	34621800	34620800	34622800	HCP	K4	96.2	133.7	yes	6	3
A130042E20Rik	chr10	-	75912830	75911830	75913830	HCP	K4	96.3	102.3	yes	6	3
Cox5b	chr1	+	36636032	36635032	36637032	HCP	K4	96.4	105.8	yes	6	3
Eml1	chr12	+	108858461	108857461	108859461	HCP	K4	96.4	130.8	yes	6	3
Xrcc3	chr12	-	112261649	112260649	112262649	HCP	K4	96.4	129.8	yes	6	3
Nfia	chr4	+	97073960	97072960	97074960	HCP	K4	96.6	99.7	yes	6	3
Nono	chrX	+	97632433	97631433	97633433	HCP	K4	96.6	130.8	yes	6	3
Pqlc1	chr18	+	80418365	80417365	80419365	HCP	K4	96.6	96.1	yes	6	3
Klhl20	chr1	-	162968156	162967156	162969156	HCP	K4	96.7	72.1	yes	6	3
Slc25a4	chr8	-	47709826	47708826	47710826	HCP	K4	96.7	171.6	yes	6	3
Ahi1	chr10	+	20642000	20641000	20643000	HCP	K4	96.8	59.6	yes	6	3
Dtl	chr1	-	193276149	193275149	193277149	HCP	K4	96.8	118.2	yes	6	3
Pdgfrl	chr8	+	42425049	42424049	42426049	HCP	K4	96.8	998.9	yes	6	3
Clcf1	chr19	+	4214391	4213391	4215391	HCP	K4	96.9	65.6	yes	6	3
Sh2b2	chr5	-	136529530	136528530	136530530	HCP	K4	96.9	100.4	yes	6	3
Fancb	chrX	+	160324816	160323816	160325816	HCP	K4	97	150.6	yes	6	3
[truncated: 17,543 more rows]
