# Supplementary material for: Genome-Wide uH2A Localization Analysis Highlights Bmi1-Dependent Deposition of the Mark at Repressed Genes
Source: PLoS Genet. 2009 Jun 5;5(6):e1000506. doi: 10.1371/journal.pgen.1000506 (PMC2683938; doi:10.1371/journal.pgen.1000506)
Supplement: Table S2 — Bmi1-dependent uH2A peak regions as determined by TIROE. (1.67 MB XLS) [file pgen.1000506.s003.xls]

## Sheet: Sheet1
chr	start	end	numtags	fold	p-value
chr1	3351313	3352543	15	19.6738	4.1e-06
chr1	4317473	4318474	13	17.0506	9.1e-06
chr1	4381114	4381396	9	11.8043	1.8e-07
chr1	4407617	4408259	12	5.2463	5.2e-07
chr1	4483236	4483791	16	6.9951	1.5e-11
chr1	4515722	4516663	15	19.6738	1.6e-07
chr1	4642674	4643146	10	13.1159	1.5e-06
chr1	4870937	4871367	10	13.1159	6.7e-07
chr1	5008182	5009014	13	5.6835	1.3e-06
chr1	5694096	5694328	9	11.8043	3.6e-08
chr1	5701711	5702306	19	8.3067	3.4e-14
chr1	5749023	5749465	9	11.8043	6.9e-06
chr1	5771237	5772235	13	8.5253	8.8e-06
chr1	5906262	5907624	17	5.5742	7e-07
chr1	6630110	6630591	11	14.4274	2.2e-07
chr1	6919339	6919835	10	13.1159	2.3e-06
chr1	7092421	7093024	13	8.5253	3.5e-08
chr1	8957466	8957814	9	11.8043	1e-06
chr1	9497095	9497950	13	5.6835	1.7e-06
chr1	9500263	9501052	13	8.5253	7.1e-07
chr1	9511029	9512319	23	10.0555	1e-11
chr1	9862447	9863288	12	15.739	7.9e-06
chr1	10039073	10039481	9	11.8043	3.7e-06
chr1	10760820	10761198	11	14.4274	2e-08
chr1	12103427	12103746	12	15.739	2.8e-10
chr1	12369759	12370756	13	17.0506	8.7e-06
chr1	12837098	12837738	12	15.739	5e-07
chr1	13231427	13231704	9	11.8043	1.6e-07
chr1	13293422	13294619	17	7.4323	1.2e-07
chr1	13311885	13312255	10	13.1159	1.7e-07
chr1	13430712	13431153	15	19.6738	6.8e-12
chr1	13755350	13756008	11	14.4274	4.4e-06
chr1	13758339	13758681	9	11.8043	8.9e-07
chr1	14224014	14224937	15	19.6738	1.2e-07
chr1	14745007	14746840	28	12.2415	2.4e-12
chr1	15335252	15335594	10	13.1159	8.5e-08
chr1	15505697	15506163	10	6.5579	1.4e-06
chr1	16577862	16578209	9	11.8043	1e-06
chr1	17076546	17077363	14	6.1207	1.7e-07
chr1	17337773	17338213	12	15.739	9.5e-09
chr1	17444832	17445286	10	13.1159	1.1e-06
chr1	17528336	17529076	530	695.14	0
chr1	17586770	17587218	9	11.8043	7.7e-06
chr1	17631216	17631510	9	11.8043	2.6e-07
chr1	17763261	17764585	17	7.4323	4.8e-07
chr1	18145725	18146311	11	14.4274	1.5e-06
chr1	19147976	19148235	9	11.8043	9e-08
chr1	20907372	20907967	13	17.0506	3e-08
chr1	21069175	21069575	9	5.9021	3.1e-06
chr1	21286542	21287400	12	7.8695	9.6e-06
chr1	21948420	21948657	9	11.8043	4.3e-08
chr1	22413900	22414289	10	13.1159	2.7e-07
chr1	23023192	23024271	17	5.5742	2.8e-08
chr1	23315615	23316064	10	13.1159	9.8e-07
chr1	23547485	23547916	12	15.739	7.6e-09
chr1	23936702	23937551	13	5.6835	1.6e-06
chr1	24130385	24131796	16	10.4927	4.9e-06
chr1	24500782	24501848	15	9.8369	7.3e-07
chr1	24664136	24665215	16	20.9854	1.6e-07
chr1	24869282	24869908	11	14.4274	2.7e-06
chr1	24989199	24990447	16	5.2463	1e-06
chr1	25126536	25127185	12	15.739	5.8e-07
chr1	25411722	25412197	41	26.8875	0
chr1	25701891	25702468	10	13.1159	8.7e-06
chr1	26595624	26596240	11	14.4274	2.4e-06
chr1	27488511	27488886	11	14.4274	1.9e-08
chr1	27540753	27541251	10	13.1159	2.4e-06
chr1	27945027	27945338	10	13.1159	3.6e-08
chr1	28274107	28274339	10	6.5579	2.4e-09
chr1	29005370	29005602	11	7.2137	1.4e-10
chr1	29910370	29910809	77	100.992	0
chr1	30272312	30272993	11	7.2137	6e-06
chr1	30601123	30601443	10	6.5579	4.6e-08
chr1	30682469	30682915	10	13.1159	9.2e-07
chr1	30722951	30723361	9	11.8043	3.8e-06
chr1	31949255	31950295	84	110.173	0
chr1	32493997	32494400	11	7.2137	3.9e-08
chr1	32927086	32927943	28	9.1811	0
chr1	32990647	32990881	9	5.9021	3.9e-08
chr1	33286066	33287491	17	11.1485	1.3e-06
chr1	33352485	33352925	14	9.1811	8e-11
chr1	33406160	33406721	11	14.4274	9.7e-07
chr1	33519780	33520218	9	11.8043	6.4e-06
chr1	33685098	33685904	14	18.3622	1.5e-07
chr1	33697964	33699101	16	20.9854	3.2e-07
chr1	33979981	33980422	9	11.8043	6.8e-06
chr1	34030407	34031066	16	20.9854	1.8e-10
chr1	34055554	34056081	12	15.739	6.6e-08
chr1	34083668	34084529	14	6.1207	3.2e-07
chr1	34094530	34095292	14	18.3622	7.4e-08
chr1	34191717	34192687	16	6.9951	3.9e-08
chr1	34387351	34388787	22	14.4274	4.7e-10
chr1	34627179	34630295	26	8.5253	2.1e-06
chr1	34812934	34814091	16	6.9951	4e-07
chr1	34887174	34888000	19	24.9201	9.4e-12
chr1	34944262	34944697	12	7.8695	8.4e-09
chr1	34978133	34978365	55	72.1372	0
chr1	35155471	35157969	29	7.6072	5.5e-10
chr1	35477762	35478889	15	19.6738	1.4e-06
chr1	35675446	35676090	13	17.0506	7.5e-08
chr1	35710356	35711668	16	5.2463	2e-06
chr1	35715545	35716008	11	7.2137	1.5e-07
chr1	35729221	35730788	17	5.5742	4.4e-06
chr1	35771295	35772272	14	18.3622	1.4e-06
chr1	36014748	36015320	13	8.5253	1.9e-08
chr1	36049766	36050174	9	11.8043	3.7e-06
chr1	36216557	36218011	27	5.059	6.9e-14
chr1	36280277	36281859	17	5.5742	5e-06
chr1	36479669	36481022	18	5.9021	1.3e-07
chr1	36519953	36520846	17	7.4323	1.9e-09
chr1	36534182	36538241	48	6.2956	4.3e-16
chr1	36716021	36716389	9	11.8043	1.6e-06
chr1	36751036	36753210	29	9.509	2.3e-11
chr1	36838454	36839503	28	12.2415	0
chr1	37041434	37042129	11	7.2137	7.2e-06
chr1	37154274	37155040	12	15.739	3.1e-06
chr1	37169711	37170119	9	11.8043	3.7e-06
chr1	37260391	37261013	12	5.2463	3.7e-07
chr1	37269291	37270264	16	5.2463	4e-08
chr1	37334592	37335912	23	30.1665	1.6e-11
chr1	37388579	37389969	17	11.1485	9.2e-07
chr1	37609362	37611099	24	10.4927	5.9e-10
chr1	37639941	37641829	31	5.0824	2.6e-14
chr1	37650932	37651945	14	18.3622	2.1e-06
chr1	37657931	37659214	19	8.3067	1.2e-08
chr1	37664839	37665253	9	11.8043	4.1e-06
chr1	37688981	37689506	10	13.1159	3.8e-06
chr1	37919639	37920194	10	13.1159	6.2e-06
chr1	38377119	38377559	13	17.0506	9.1e-10
chr1	38527455	38528196	14	6.1207	5.3e-08
chr1	38728769	38730623	23	7.5416	9.5e-09
chr1	38734488	38734953	12	15.739	1.7e-08
chr1	38810431	38811300	14	18.3622	3.5e-07
chr1	38939364	38940061	15	6.5579	3.3e-09
chr1	39050352	39051479	17	7.4323	5.2e-08
chr1	39177413	39177684	10	13.1159	1e-08
chr1	39190129	39192239	21	6.8858	1.4e-06
chr1	39340347	39341230	14	18.3622	4.3e-07
chr1	39407212	39409845	23	6.0333	3.8e-06
chr1	39452996	39454416	16	6.9951	5.2e-06
chr1	39546945	39547367	10	13.1159	5.7e-07
chr1	39621868	39622227	12	15.739	1e-09
chr1	39714585	39715179	12	15.739	2.3e-07
chr1	39719768	39721337	19	24.9201	2.5e-07
chr1	39755365	39755720	9	11.8043	1.2e-06
chr1	39892360	39892799	13	17.0506	8.8e-10
chr1	39968999	39969789	12	5.2463	4.3e-06
chr1	40159745	40160222	16	20.9854	1.7e-12
chr1	40190037	40190384	9	11.8043	1e-06
chr1	40210587	40211549	19	8.3067	1.2e-10
chr1	40471464	40472143	11	14.4274	5.8e-06
chr1	40567578	40568180	13	8.5253	3.5e-08
chr1	40820525	40821378	12	15.739	9.1e-06
chr1	41016482	41017165	13	17.0506	1.4e-07
chr1	41174722	41175224	12	15.739	3.9e-08
chr1	41458209	41458573	13	17.0506	9.4e-11
chr1	41576567	41576936	9	11.8043	1.6e-06
chr1	41665793	41666125	17	22.297	3.4e-16
chr1	41811927	41813400	16	6.9951	8.2e-06
chr1	42140122	42140949	12	15.739	6.7e-06
chr1	42501400	42502257	16	6.9951	7.2e-09
chr1	42540832	42541171	9	11.8043	8.3e-07
chr1	42821522	42823234	20	6.5579	2.2e-07
chr1	42850376	42852424	22	28.8549	2.2e-07
chr1	42930464	42931761	16	20.9854	1.7e-06
chr1	42978646	42979162	10	6.5579	3.3e-06
chr1	43086251	43088359	24	7.8695	2.3e-08
chr1	43130541	43132480	19	6.23	5.3e-06
chr1	43144389	43144842	9	11.8043	8.4e-06
chr1	43413822	43414831	15	19.6738	3.7e-07
chr1	43541008	43541362	11	14.4274	1.1e-08
chr1	43597090	43597410	11	14.4274	3.8e-09
chr1	43748282	43748739	9	5.9021	9e-06
chr1	43767103	43767867	12	7.8695	3e-06
chr1	43938060	43938502	25	16.3948	0
chr1	44221353	44221916	14	9.1811	1.8e-09
chr1	44560260	44560748	10	13.1159	2e-06
chr1	45621708	45622150	12	15.739	1e-08
chr1	46658096	46658519	9	11.8043	4.9e-06
chr1	46911139	46912697	21	9.1811	1e-08
chr1	47706678	47706983	10	13.1159	3e-08
chr1	47885282	47885761	12	5.2463	2.4e-08
chr1	48283701	48284278	10	13.1159	8.7e-06
chr1	48431820	48432268	9	11.8043	7.7e-06
chr1	48979142	48979903	12	15.739	2.9e-06
chr1	49239432	49240216	25	5.4649	3.2e-17
chr1	49342230	49342692	9	5.9021	9.7e-06
chr1	49388011	49389047	14	18.3622	2.7e-06
chr1	50245661	50246032	9	11.8043	1.7e-06
chr1	51262796	51263235	13	8.5253	8.8e-10
chr1	51326061	51326345	9	11.8043	1.9e-07
chr1	51429426	51429993	10	13.1159	7.5e-06
chr1	51430839	51431833	13	8.5253	8.4e-06
chr1	51679452	51679975	16	6.9951	6.5e-12
chr1	52073250	52073740	15	19.6738	2.9e-11
chr1	52100489	52100787	9	11.8043	2.9e-07
chr1	52621441	52622196	12	7.8695	2.7e-06
chr1	52743846	52744703	12	5.2463	9.5e-06
chr1	53558139	53559052	14	9.1811	6.3e-07
chr1	53663406	53663831	10	13.1159	6e-07
chr1	54276595	54276946	11	14.4274	9.7e-09
chr1	54369926	54370669	14	18.3622	5.5e-08
chr1	54378727	54379173	21	27.5433	0
chr1	54514027	54514466	13	17.0506	8.8e-10
chr1	54607361	54607737	11	14.4274	1.9e-08
chr1	54785992	54786527	10	13.1159	4.5e-06
chr1	54800556	54801739	16	10.4927	5.3e-07
chr1	55077832	55078539	13	17.0506	2.1e-07
chr1	55381421	55382187	12	5.2463	3.1e-06
chr1	55622407	55623023	11	7.2137	2.4e-06
chr1	55768195	55769024	14	6.1207	2e-07
chr1	56059547	56060128	17	7.4323	2.9e-12
chr1	56552407	56552938	13	8.5253	8.2e-09
chr1	56726107	56726883	14	9.1811	9.2e-08
chr1	56740103	56742918	29	7.6072	7.4e-09
chr1	56910112	56911018	15	9.8369	9.7e-08
chr1	56913470	56914342	16	10.4927	9.1e-09
chr1	56955983	56956550	13	5.6835	1.7e-08
chr1	57370167	57371235	20	26.2317	9.7e-11
chr1	57540211	57540681	11	14.4274	1.8e-07
chr1	57777026	57778413	17	7.4323	8.9e-07
chr1	57791934	57792301	9	11.8043	1.6e-06
chr1	58098483	58099629	18	7.8695	1.2e-08
chr1	58237835	58238363	10	6.5579	4e-06
chr1	59005713	59007211	18	23.6085	5.7e-07
chr1	59043389	59044181	13	5.6835	7.4e-07
chr1	59320312	59321095	17	11.1485	2.7e-10
chr1	59325062	59326066	14	18.3622	1.9e-06
chr1	59348863	59349186	9	11.8043	5.6e-07
chr1	59394987	59395882	13	5.6835	2.8e-06
chr1	59406308	59406723	10	13.1159	4.9e-07
chr1	59535611	59536259	12	7.8695	5.7e-07
chr1	59962352	59962647	9	11.8043	2.6e-07
chr1	60042719	60043423	14	6.1207	2.9e-08
chr1	60300432	60301034	17	22.297	5e-12
chr1	60422832	60423398	16	6.9951	2.1e-11
chr1	60471296	60471691	12	15.739	2.9e-09
chr1	60940159	60941542	16	10.4927	3.8e-06
chr1	61117162	61118089	13	17.0506	4e-06
chr1	62887580	62888163	13	17.0506	2.4e-08
chr1	62929288	62929772	13	17.0506	2.8e-09
chr1	63031697	63032000	11	14.4274	2.2e-09
chr1	63046948	63048217	16	10.4927	1.3e-06
chr1	63190532	63191832	19	6.23	1.4e-08
chr1	63239515	63239814	11	14.4274	1.9e-09
chr1	63273286	63273993	11	7.2137	8.5e-06
chr1	63373348	63373695	12	15.739	7e-10
chr1	63740210	63740790	10	13.1159	9e-06
chr1	63848025	63849002	13	5.6835	7e-06
chr1	64155428	64155924	10	6.5579	2.3e-06
chr1	64403850	64404668	13	17.0506	1.1e-06
chr1	64416286	64416656	9	11.8043	1.7e-06
chr1	64996279	64996657	10	13.1159	2.1e-07
chr1	65352390	65352623	17	22.297	0
chr1	65520989	65521472	57	37.3802	4.4e-17
chr1	66203468	66204218	13	5.6835	4.1e-07
chr1	66343585	66343817	9	11.8043	3.6e-08
chr1	66345317	66346101	13	17.0506	6.7e-07
chr1	67538701	67539065	9	11.8043	1.5e-06
chr1	68572100	68572512	11	14.4274	4.8e-08
chr1	69054668	69055384	18	23.6085	7.9e-12
chr1	70051170	70051717	13	8.5253	1.2e-08
chr1	70130757	70130989	10	13.1159	2.4e-09
chr1	70470310	70470725	13	17.0506	4.5e-10
chr1	71171994	71172361	9	11.8043	1.6e-06
chr1	71173124	71173394	9	11.8043	1.3e-07
chr1	71494328	71494841	13	17.0506	5.5e-09
chr1	71558831	71559536	12	7.8695	1.4e-06
chr1	71607610	71608028	9	5.9021	4.4e-06
chr1	72131355	72133877	32	5.9958	8.1e-12
chr1	72195367	72196115	14	9.1811	5.9e-08
chr1	72197223	72198221	16	20.9854	5.7e-08
chr1	72360863	72362191	28	7.3449	8.1e-16
chr1	72674324	72674850	12	5.2463	6.4e-08
chr1	72901167	72902430	16	20.9854	1.2e-06
chr1	73167043	73167997	20	6.5579	1.4e-11
chr1	73416900	73419317	23	7.5416	9.4e-07
chr1	73576888	73578319	16	5.2463	5.8e-06
chr1	73631235	73632205	15	19.6738	2.3e-07
chr1	73751180	73752138	15	9.8369	2e-07
chr1	73817799	73818119	9	11.8043	5.2e-07
chr1	73843833	73844638	12	5.2463	5.1e-06
chr1	73900726	73901774	15	9.8369	5.9e-07
chr1	73911729	73913823	31	6.7765	3.7e-13
chr1	73934536	73935922	21	5.5087	1.4e-09
chr1	73989003	73990916	23	5.0277	1.7e-08
chr1	74028705	74030226	18	11.8043	7.1e-07
chr1	74283326	74285348	21	5.5087	7.1e-07
chr1	74343765	74344303	10	6.5579	4.8e-06
chr1	74354279	74354797	11	14.4274	4.5e-07
chr1	74526754	74529812	27	5.059	4.7e-07
chr1	74612276	74612950	11	14.4274	5.5e-06
chr1	74655267	74656818	19	8.3067	2.1e-07
chr1	74677209	74679382	26	5.6835	2.2e-09
chr1	74755155	74755570	9	11.8043	4.2e-06
chr1	74761460	74762191	12	15.739	2e-06
chr1	74829178	74829718	10	13.1159	4.9e-06
chr1	74848537	74849918	16	6.9951	3.7e-06
chr1	74916612	74917327	12	7.8695	1.6e-06
chr1	74918413	74919292	13	8.5253	2.3e-06
chr1	74958939	74959647	16	5.2463	5e-10
chr1	74962756	74963800	14	9.1811	2.9e-06
chr1	75197240	75197816	11	7.2137	1.2e-06
chr1	75250153	75251920	27	8.8532	5.7e-12
chr1	75292066	75294574	39	6.394	0
chr1	75471688	75471943	9	11.8043	7.9e-08
chr1	75609460	75610708	15	19.6738	4.8e-06
chr1	75825925	75827300	16	6.9951	3.5e-06
chr1	75912129	75913871	22	7.2137	1.4e-08
chr1	76501517	76501972	11	14.4274	1.3e-07
chr1	76738626	76739366	14	18.3622	5.2e-08
chr1	76913551	76913837	12	15.739	8.2e-11
chr1	77247934	77248563	14	9.1811	7.2e-09
chr1	77843720	77844124	9	11.8043	3.4e-06
chr1	78090994	78092575	23	7.5416	5.1e-10
chr1	78115101	78115408	9	11.8043	3.7e-07
chr1	78179775	78180415	12	7.8695	5e-07
chr1	78534039	78534683	11	14.4274	3.6e-06
chr1	79717722	79718633	14	18.3622	6.1e-07
chr1	79738423	79738873	11	14.4274	1.1e-07
chr1	79750321	79751722	16	5.2463	4.4e-06
chr1	79859761	79860742	13	17.0506	7.3e-06
chr1	80619361	80619784	10	13.1159	5.8e-07
chr1	80795163	80795467	9	11.8043	3.4e-07
chr1	81141297	81141737	62	81.3183	7e-18
chr1	82063551	82064028	10	6.5579	1.7e-06
chr1	82322560	82322885	9	11.8043	5.9e-07
chr1	82666997	82667588	12	15.739	2.2e-07
chr1	82882894	82883835	13	17.0506	4.7e-06
chr1	83099972	83101043	14	18.3622	3.9e-06
chr1	84093625	84094541	15	6.5579	1.1e-07
chr1	84099780	84100440	11	7.2137	4.5e-06
chr1	84273469	84273815	11	14.4274	8.4e-09
chr1	84284442	84285114	12	15.739	8.3e-07
chr1	84474553	84475737	16	6.9951	5.3e-07
chr1	84650625	84651455	13	17.0506	1.2e-06
chr1	84679437	84679693	12	7.8695	2.3e-11
chr1	84812886	84814246	20	13.1159	5.5e-09
chr1	84988312	84988756	9	5.9021	7.1e-06
chr1	87730097	87730547	11	14.4274	1.1e-07
chr1	87749518	87750689	17	11.1485	8.9e-08
chr1	87767931	87769033	15	6.5579	1.1e-06
chr1	87774139	87774695	12	15.739	1.2e-07
chr1	87858471	87859002	12	15.739	7.1e-08
chr1	87879362	87880301	13	8.5253	4.6e-06
chr1	88011732	88012889	16	6.9951	4e-07
chr1	88026906	88027280	15	19.6738	6.9e-13
chr1	88029884	88031595	21	6.8858	4.9e-08
chr1	88329372	88330703	17	5.5742	5.1e-07
chr1	88334980	88336311	17	5.5742	5.1e-07
chr1	88345772	88346439	12	5.2463	7.7e-07
chr1	88362308	88363431	16	10.4927	2.7e-07
chr1	88375464	88375861	9	11.8043	2.9e-06
chr1	88476944	88477863	13	8.5253	3.7e-06
chr1	88478473	88479161	13	17.0506	1.6e-07
chr1	88553183	88554598	17	11.1485	1.2e-06
chr1	88651350	88652028	12	5.2463	9.1e-07
chr1	88814916	88816100	17	7.4323	1e-07
chr1	88888633	88891372	29	7.6072	4.1e-09
chr1	88929892	88931305	17	22.297	1.1e-06
chr1	89032983	89033436	10	13.1159	1.1e-06
chr1	89114791	89115516	14	6.1207	4.1e-08
chr1	89363424	89364738	22	28.8549	9.3e-11
chr1	89452648	89453194	11	7.2137	7.5e-07
chr1	89499117	89500383	16	20.9854	1.3e-06
chr1	89547135	89548022	13	17.0506	2.5e-06
chr1	89629811	89630705	15	19.6738	8.2e-08
chr1	89665057	89665592	10	13.1159	4.5e-06
chr1	89737589	89738604	16	20.9854	7.1e-08
chr1	90069753	90071015	29	7.6072	0
chr1	90072644	90072985	9	11.8043	8.7e-07
chr1	90201894	90203337	23	7.5416	9.1e-11
chr1	90205138	90205867	17	22.297	9.2e-11
chr1	90255760	90256322	11	14.4274	9.9e-07
chr1	90282475	90282929	14	6.1207	1.2e-10
chr1	90291970	90293006	14	6.1207	2.7e-06
chr1	90424671	90424903	9	11.8043	3.6e-08
chr1	90789190	90790543	19	12.4601	2.7e-08
chr1	90816058	90816896	12	7.8695	7.6e-06
chr1	90882220	90883548	15	19.6738	9.9e-06
chr1	90968355	90969460	19	8.3067	1.1e-09
chr1	90976698	90977105	10	13.1159	4.1e-07
chr1	90988624	90989034	10	13.1159	4.4e-07
chr1	91239550	91240123	13	5.6835	2e-08
chr1	91292915	91293363	15	19.6738	8.5e-12
chr1	91327506	91327857	10	13.1159	1.1e-07
chr1	91497297	91498608	17	5.5742	4.2e-07
chr1	91502120	91502918	14	18.3622	1.3e-07
chr1	91505834	91506725	18	5.9021	2.5e-10
chr1	91518944	91520349	22	5.771	3.2e-10
chr1	91529094	91529872	14	9.1811	9.5e-08
chr1	91555914	91556607	17	22.297	4.3e-11
chr1	91604263	91605672	16	5.2463	4.8e-06
chr1	91637562	91638463	18	11.8043	3e-10
chr1	91669366	91670425	17	22.297	2.2e-08
chr1	92017962	92020488	30	7.8695	1.7e-10
chr1	92105399	92107552	21	13.7716	1.9e-06
chr1	92210574	92211799	25	10.9299	7.5e-14
chr1	92253836	92254654	12	5.2463	6e-06
chr1	92341362	92341960	18	23.6085	4.2e-13
chr1	92397609	92397983	10	13.1159	1.9e-07
chr1	92616875	92617213	16	20.9854	1e-14
chr1	92672913	92673842	16	5.2463	2.2e-08
chr1	92770912	92772993	24	7.8695	1.8e-08
chr1	92799657	92800699	20	8.7439	6.3e-11
chr1	92906933	92907266	9	11.8043	7.1e-07
chr1	92927680	92928128	9	11.8043	7.7e-06
chr1	92987385	92988131	16	10.4927	1.1e-09
chr1	93049475	93049799	12	7.8695	3.3e-10
chr1	93057310	93058853	29	5.4337	6.1e-15
chr1	93059218	93059743	11	14.4274	5.1e-07
chr1	93145746	93146708	20	8.7439	1.6e-11
chr1	93167378	93167843	20	26.2317	0
chr1	93184020	93184908	21	9.1811	4.7e-13
chr1	93186356	93188279	26	6.8202	1.8e-10
chr1	93327688	93328733	31	40.6592	0
chr1	93350756	93352504	34	6.3706	0
chr1	93405210	93406370	16	5.2463	4.1e-07
chr1	93574326	93574798	10	13.1159	1.5e-06
chr1	93616253	93617013	17	7.4323	1.7e-10
chr1	93643950	93644574	16	20.9854	8.4e-11
chr1	93729133	93729684	12	15.739	1.1e-07
chr1	93808422	93809990	20	6.5579	5.5e-08
chr1	93867178	93867733	11	7.2137	8.8e-07
chr1	93931900	93932992	15	6.5579	9.8e-07
chr1	94060035	94060514	10	6.5579	1.7e-06
chr1	94125396	94126199	15	9.8369	2.1e-08
chr1	94145116	94146571	21	9.1811	3.2e-09
chr1	94155640	94156699	23	30.1665	2.1e-13
chr1	94164828	94165189	10	6.5579	1.4e-07
chr1	94234883	94236091	15	9.8369	3.3e-06
chr1	94260709	94261071	9	11.8043	1.4e-06
chr1	94403094	94404311	18	23.6085	2.9e-08
chr1	94426092	94427025	13	17.0506	4.3e-06
chr1	94462647	94463105	9	11.8043	9.1e-06
chr1	94466646	94467126	19	8.3067	7e-16
chr1	94481737	94483017	20	5.2463	2e-09
chr1	94486976	94487967	13	17.0506	8.2e-06
chr1	94491478	94492046	10	13.1159	7.6e-06
chr1	94613563	94614148	10	13.1159	9.7e-06
chr1	94665382	94666733	21	13.7716	9e-10
chr1	94676236	94677533	17	22.297	3.6e-07
chr1	94703919	94706060	22	7.2137	4.6e-07
chr1	94747777	94748850	19	24.9201	6.9e-10
chr1	94768945	94769443	10	13.1159	2.4e-06
chr1	94792179	94792547	15	19.6738	5.5e-13
chr1	94811675	94812818	17	5.5742	6.4e-08
chr1	94850474	94851110	11	14.4274	3.2e-06
chr1	94877557	94879356	23	5.0277	5.5e-09
chr1	94885739	94886799	16	6.9951	1.3e-07
chr1	94960937	94961621	20	26.2317	3.7e-14
chr1	94971739	94972800	22	28.8549	1.7e-12
chr1	94975571	94976940	20	6.5579	6.2e-09
chr1	95058546	95059775	31	6.7765	0
chr1	95122462	95124099	20	5.2463	1.1e-07
chr1	95194223	95195504	15	9.8369	6.5e-06
chr1	95205191	95206829	21	13.7716	2.4e-08
chr1	95358018	95358512	10	13.1159	2.3e-06
chr1	95360348	95360632	10	13.1159	1.6e-08
chr1	95398004	95398452	13	17.0506	1.1e-09
chr1	95434643	95436150	20	5.2463	2.9e-08
chr1	95473706	95474334	13	8.5253	5.6e-08
chr1	95511678	95512093	11	14.4274	5.2e-08
chr1	95550092	95550523	12	15.739	7.6e-09
chr1	95869171	95869636	10	13.1159	1.3e-06
chr1	95873193	95874079	20	13.1159	3.8e-12
chr1	96432445	96432884	9	11.8043	6.5e-06
chr1	96782479	96782946	104	45.4683	0
chr1	97140448	97141165	13	8.5253	2.5e-07
chr1	99564631	99565147	12	15.739	5.3e-08
chr1	99965527	99966567	14	6.1207	2.8e-06
chr1	100771762	100772365	14	18.3622	4.3e-09
chr1	101054054	101054738	11	7.2137	6.3e-06
chr1	101472227	101473592	80	8.7439	0
chr1	101520236	101520624	15	9.8369	1.2e-12
chr1	101596758	101597214	9	11.8043	8.8e-06
chr1	101611849	101612284	12	15.739	8.4e-09
chr1	102250249	102250903	12	15.739	6.3e-07
chr1	103663181	103663507	9	11.8043	6e-07
chr1	104894297	104895547	17	11.1485	2.2e-07
chr1	105294084	105294618	11	14.4274	6.1e-07
chr1	105714381	105714613	9	11.8043	3.6e-08
chr1	105757604	105758398	12	15.739	4.5e-06
chr1	105833068	105834179	52	17.0506	0
chr1	105934112	105935161	14	9.1811	3.1e-06
chr1	105998425	105998837	10	13.1159	4.6e-07
chr1	106008090	106008980	15	9.8369	7.7e-08
chr1	106178956	106179948	47	20.5482	0
chr1	106572423	106574084	18	5.9021	2.4e-06
chr1	107490718	107492869	33	10.8206	2.5e-14
chr1	107645681	107646521	14	18.3622	2.4e-07
chr1	107685283	107686499	15	9.8369	3.5e-06
chr1	107699032	107700263	15	6.5579	4.1e-06
chr1	107727693	107728798	17	7.4323	4e-08
chr1	107896569	107896801	28	6.1207	0
chr1	107938737	107939072	9	11.8043	7.5e-07
chr1	108093319	108093887	12	7.8695	1.5e-07
chr1	108211717	108212005	9	5.9021	2.2e-07
chr1	108334196	108334742	10	13.1159	5.4e-06
chr1	108415734	108416276	12	5.2463	8.9e-08
chr1	108569673	108570224	14	9.1811	1.4e-09
chr1	109112383	109112887	10	6.5579	2.7e-06
chr1	109472660	109473243	12	7.8695	1.9e-07
chr1	110570169	110570530	14	18.3622	6.2e-12
chr1	111364636	111365390	12	7.8695	2.7e-06
chr1	112191262	112192264	13	17.0506	9.1e-06
chr1	113073118	113073385	10	13.1159	8.8e-09
chr1	113156651	113157213	10	13.1159	6.9e-06
chr1	114031921	114032721	12	15.739	4.8e-06
chr1	115731365	115732047	199	130.503	0
chr1	118067672	118067904	10	13.1159	2.4e-09
chr1	118420982	118423299	22	7.2137	1.7e-06
chr1	119074094	119075138	22	9.6183	1.2e-12
chr1	119075984	119076405	34	44.5939	0
chr1	120116886	120117119	10	13.1159	2.5e-09
chr1	120359475	120359948	10	13.1159	1.6e-06
chr1	120426192	120427260	16	5.2463	1.4e-07
chr1	120479275	120481028	101	16.5588	0
chr1	120503931	120504564	16	6.9951	1e-10
chr1	120504838	120505880	14	18.3622	2.8e-06
chr1	120526681	120527115	10	13.1159	7.3e-07
chr1	120577701	120578030	10	13.1159	6e-08
chr1	120602779	120603102	11	14.4274	4.2e-09
chr1	120660729	120661222	11	7.2137	2.8e-07
chr1	120743997	120744620	12	15.739	3.8e-07
chr1	120749534	120750503	13	17.0506	6.4e-06
chr1	120783044	120784287	18	11.8043	3.9e-08
chr1	120823106	120824523	17	22.297	1.2e-06
chr1	120845214	120845832	13	8.5253	4.7e-08
chr1	120859316	120860105	14	18.3622	1.1e-07
chr1	120860636	120861714	15	6.5579	8.4e-07
chr1	120912059	120914664	23	7.5416	3.2e-06
chr1	120937052	120938349	17	11.1485	3.6e-07
chr1	121016925	121017722	28	5.2463	0
chr1	121029403	121030816	28	7.3449	4.9e-15
chr1	121048726	121049390	17	22.297	2.2e-11
chr1	121050107	121050496	11	14.4274	2.7e-08
chr1	121056897	121057414	11	14.4274	4.4e-07
chr1	121094253	121095417	17	5.5742	8.2e-08
chr1	121151939	121153136	17	5.5742	1.2e-07
chr1	121718891	121719253	11	14.4274	1.3e-08
chr1	121967528	121967861	9	11.8043	7.1e-07
chr1	121996488	121998420	24	5.2463	4.5e-09
chr1	122055052	122056578	20	6.5579	3.6e-08
chr1	122086860	122087359	10	6.5579	2.5e-06
chr1	122090325	122093164	36	5.2463	4.3e-13
chr1	122160102	122161875	20	26.2317	3.7e-07
chr1	122484497	122485782	20	6.5579	2.2e-09
chr1	122531828	122532561	13	17.0506	3.2e-07
chr1	122544794	122545322	11	7.2137	5.4e-07
chr1	122723246	122724219	14	18.3622	1.3e-06
chr1	122806033	122807168	19	12.4601	1.7e-09
chr1	122877423	122878764	16	10.4927	2.6e-06
chr1	122918487	122919292	13	17.0506	8.9e-07
chr1	123008018	123008873	12	7.8695	9.3e-06
chr1	123200495	123201438	13	17.0506	4.8e-06
chr1	123263803	123265283	18	7.8695	4.8e-07
chr1	123344847	123345288	11	14.4274	9.4e-08
chr1	123905028	123905443	9	11.8043	4.2e-06
chr1	124637654	124637928	11	14.4274	7.8e-10
chr1	125126678	125127031	14	18.3622	4.6e-12
chr1	125469305	125469900	12	15.739	2.4e-07
chr1	125833924	125834763	151	49.5124	0
chr1	127058759	127059594	12	5.2463	7.4e-06
chr1	127325765	127326200	9	5.9021	6.1e-06
chr1	127587494	127588042	10	13.1159	5.6e-06
chr1	127669328	127669647	10	13.1159	4.5e-08
chr1	127819354	127819815	9	11.8043	9.6e-06
chr1	128049735	128050392	18	5.9021	2e-12
chr1	128301066	128301422	9	11.8043	1.2e-06
chr1	128863676	128864195	11	7.2137	4.6e-07
chr1	128963733	128964141	10	6.5579	4.2e-07
chr1	129001473	129002941	16	10.4927	7.9e-06
chr1	129089041	129089461	9	11.8043	4.6e-06
chr1	129157265	129158545	16	10.4927	1.4e-06
chr1	129180640	129181210	10	13.1159	7.8e-06
chr1	129232106	129233163	15	19.6738	6.6e-07
chr1	129263947	129264825	13	8.5253	2.3e-06
chr1	129270305	129272366	20	8.7439	3.5e-06
chr1	129296011	129296355	10	13.1159	9e-08
chr1	129309102	129311202	23	10.0555	8.6e-08
chr1	129768792	129769238	10	13.1159	9.2e-07
chr1	130106068	130106300	9	5.9021	3.6e-08
chr1	130367544	130368117	10	13.1159	8.2e-06
chr1	130471132	130471445	12	15.739	2.2e-10
chr1	130495134	130495547	12	15.739	4.8e-09
chr1	130529189	130529862	11	14.4274	5.4e-06
chr1	130559083	130559761	12	7.8695	9.1e-07
chr1	130621838	130622282	12	15.739	1e-08
chr1	130669201	130669554	9	11.8043	1.1e-06
chr1	130822038	130822757	18	5.9021	8.4e-12
chr1	130827363	130827666	9	11.8043	3.3e-07
chr1	130881599	130882553	15	6.5579	1.9e-07
chr1	131110781	131111232	9	11.8043	8.1e-06
chr1	131175893	131176168	9	11.8043	1.5e-07
chr1	131408525	131409706	16	20.9854	5.2e-07
chr1	131533333	131533882	16	10.4927	1.3e-11
chr1	132349567	132350731	19	8.3067	2.6e-09
chr1	132374190	132374992	15	19.6738	2.1e-08
chr1	132414494	132414846	10	13.1159	1.1e-07
chr1	132480162	132480602	36	47.2171	7e-18
chr1	132881496	132883943	31	8.1318	1.8e-11
chr1	133142917	133143230	9	11.8043	4.3e-07
chr1	133517868	133518978	15	19.6738	1.2e-06
chr1	133525716	133526117	9	11.8043	3.2e-06
chr1	133630091	133630999	17	7.4323	2.4e-09
chr1	133670123	133670448	9	5.9021	5.9e-07
chr1	133737692	133739095	17	5.5742	1e-06
chr1	133795769	133796602	27	8.8532	0
chr1	133818648	133819123	12	15.739	2.2e-08
chr1	133976116	133977478	16	10.4927	3.1e-06
chr1	133985033	133986703	22	5.771	6.9e-09
chr1	134134697	134135726	16	20.9854	8.5e-08
chr1	134180861	134181589	13	17.0506	2.9e-07
chr1	134391403	134392019	12	5.2463	3.4e-07
chr1	134426170	134426858	14	6.1207	2.2e-08
chr1	134455728	134459268	28	7.3449	2.4e-06
chr1	134464984	134468254	31	8.1318	1.5e-08
chr1	134555231	134557255	19	6.23	9.5e-06
chr1	134562202	134562716	10	13.1159	3.2e-06
chr1	134629990	134630521	13	17.0506	8.2e-09
chr1	134678579	134679891	21	27.5433	5.4e-10
chr1	134680592	134680986	12	15.739	2.9e-09
chr1	134713403	134714745	21	6.8858	8e-10
chr1	134748365	134750226	22	9.6183	4.5e-08
chr1	134803264	134803960	11	7.2137	7.3e-06
chr1	134951413	134952668	18	5.9021	4.5e-08
chr1	135042864	135043591	12	7.8695	1.9e-06
chr1	135072385	135073703	16	20.9854	2.1e-06
chr1	135084547	135084850	11	14.4274	2.2e-09
chr1	135093950	135095269	17	5.5742	4.6e-07
chr1	135101212	135102179	17	5.5742	5.9e-09
chr1	135188468	135190828	22	14.4274	2.2e-06
chr1	135219978	135222292	26	11.3671	7.9e-09
chr1	135355013	135356535	18	7.8695	7.2e-07
chr1	135510215	135510635	9	11.8043	4.6e-06
chr1	135575400	135575948	13	17.0506	1.2e-08
chr1	135578943	135580828	21	9.1811	2.3e-07
chr1	135635463	135636343	13	8.5253	2.3e-06
chr1	135877132	135877858	12	7.8695	1.8e-06
chr1	135879154	135879668	12	15.739	5e-08
chr1	135899513	135899981	11	14.4274	1.7e-07
chr1	135925172	135925782	11	7.2137	2.1e-06
chr1	135964585	135964951	9	11.8043	1.5e-06
chr1	135984538	135985806	15	19.6738	5.8e-06
chr1	136012919	136014718	26	6.8202	4.6e-11
chr1	136046909	136048382	19	8.3067	9.8e-08
chr1	136128889	136129829	14	18.3622	8.8e-07
chr1	136203469	136205014	19	24.9201	2e-07
chr1	136238023	136238893	13	8.5253	2.1e-06
chr1	136488147	136488979	13	17.0506	1.3e-06
chr1	136545538	136547530	24	6.2956	8e-09
chr1	136809918	136810532	12	15.739	3.3e-07
chr1	136850923	136851424	10	13.1159	2.6e-06
chr1	136928847	136929525	11	14.4274	5.8e-06
chr1	136967210	136967929	12	7.8695	1.7e-06
chr1	136968785	136969612	13	5.6835	1.2e-06
chr1	136973791	136974224	14	18.3622	6.5e-11
chr1	136975130	136976257	14	18.3622	6.8e-06
chr1	137050977	137051913	14	18.3622	8.4e-07
chr1	137147325	137147970	12	7.8695	5.5e-07
chr1	137154293	137154984	14	9.1811	2.3e-08
chr1	137305182	137305586	9	5.9021	3.4e-06
chr1	137419342	137420605	19	12.4601	9.2e-09
chr1	137462091	137462545	10	6.5579	1.1e-06
chr1	137497326	137498471	14	9.1811	8.1e-06
chr1	137618476	137619437	20	13.1159	1.6e-11
chr1	137620593	137622230	26	8.5253	6.1e-12
chr1	137631051	137631978	17	22.297	3.2e-09
chr1	137634973	137636012	14	6.1207	2.8e-06
chr1	137657075	137658211	18	5.9021	1e-08
chr1	137663050	137663456	11	14.4274	4.2e-08
chr1	137736402	137736940	11	14.4274	6.5e-07
chr1	137743026	137743460	10	13.1159	7.3e-07
chr1	137750590	137751548	15	6.5579	2e-07
chr1	137768061	137769608	21	27.5433	9.1e-09
chr1	137837970	137839245	16	10.4927	1.4e-06
chr1	137842933	137843904	17	7.4323	6.3e-09
chr1	137857339	137857898	10	13.1159	6.6e-06
chr1	137877619	137878202	10	6.5579	9.4e-06
chr1	137901497	137901897	14	6.1207	2.4e-11
chr1	137933802	137935026	27	5.9021	1.1e-15
chr1	137968563	137969691	15	9.8369	1.4e-06
chr1	137978261	137979312	57	14.9521	0
chr1	137987601	137988108	14	18.3622	4.9e-10
chr1	138024990	138025386	11	7.2137	3.2e-08
chr1	138384994	138386072	28	5.2463	0
chr1	138616194	138616912	13	17.0506	2.5e-07
chr1	138739868	138740959	17	5.5742	3.3e-08
chr1	138800599	138802235	17	22.297	7.7e-06
chr1	138841580	138841925	9	5.9021	9.5e-07
chr1	138858979	138859650	13	5.6835	1.2e-07
chr1	138914272	138915006	16	20.9854	8.4e-10
chr1	138990872	138991162	9	11.8043	2.3e-07
chr1	140424075	140425914	20	6.5579	6.4e-07
chr1	140553693	140554327	14	9.1811	7.9e-09
chr1	140560254	140560965	11	14.4274	8.9e-06
chr1	140779245	140780837	18	7.8695	1.3e-06
chr1	140985864	140986890	20	5.2463	4.8e-11
chr1	141518283	141518724	24	31.4781	0
chr1	142814395	142815032	11	14.4274	3.2e-06
chr1	143087317	143087562	10	13.1159	3.9e-09
chr1	143256971	143257345	10	13.1159	1.9e-07
chr1	143408161	143408600	14	18.3622	7.8e-11
chr1	143885482	143886469	16	20.9854	4.9e-08
chr1	145765545	145765840	9	11.8043	2.6e-07
chr1	145789112	145789551	9	11.8043	6.5e-06
chr1	146009699	146010668	13	5.6835	6.4e-06
chr1	147923996	147924659	11	14.4274	4.7e-06
chr1	148102856	148103423	10	13.1159	7.5e-06
chr1	150070770	150072379	21	13.7716	1.8e-08
chr1	150204016	150204728	39	17.0506	0
chr1	150600235	150600633	9	11.8043	3e-06
chr1	150892284	150893138	12	7.8695	9.2e-06
chr1	150895886	150896475	57	8.3067	0
chr1	151018347	151018846	14	9.1811	4e-10
chr1	151726205	151726928	13	8.5253	2.7e-07
chr1	152238445	152239090	12	15.739	5.5e-07
chr1	152303977	152304227	9	5.9021	6.7e-08
chr1	152339408	152339853	9	11.8043	7.3e-06
chr1	152415097	152415609	13	17.0506	5.4e-09
chr1	152972161	152972602	9	11.8043	6.8e-06
chr1	153020202	153020809	12	15.739	2.9e-07
chr1	153105895	153107831	35	5.1006	0
chr1	153207262	153207615	9	11.8043	1.1e-06
chr1	153322124	153323144	17	7.4323	1.3e-08
chr1	153479163	153481163	20	8.7439	2.2e-06
chr1	153638529	153638938	13	17.0506	3.8e-10
chr1	154162951	154163506	10	13.1159	6.2e-06
chr1	154279978	154282846	35	11.4764	2.6e-12
chr1	154285209	154286183	14	6.1207	1.3e-06
chr1	154587968	154588467	11	7.2137	3.1e-07
chr1	154588740	154589306	10	13.1159	7.3e-06
chr1	154803366	154803730	10	13.1159	1.5e-07
chr1	154853833	154855074	15	6.5579	4.5e-06
chr1	154985478	154987128	18	5.9021	2.2e-06
chr1	155091174	155091966	13	5.6835	7.4e-07
chr1	155207647	155208416	13	5.6835	5.4e-07
chr1	155240158	155240573	13	5.6835	4.5e-10
chr1	155249340	155250137	12	5.2463	4.6e-06
chr1	155275576	155277066	17	7.4323	2.3e-06
chr1	155419295	155419992	12	15.739	1.2e-06
chr1	155425837	155426239	9	11.8043	3.3e-06
chr1	155488693	155489280	11	14.4274	1.5e-06
chr1	155613207	155613765	12	15.739	1.2e-07
chr1	156047162	156048284	19	12.4601	1.4e-09
chr1	156168061	156168520	9	11.8043	9.3e-06
chr1	156264496	156265898	18	7.8695	2.2e-07
chr1	156545138	156547240	27	7.0826	2.5e-10
chr1	156716151	156716929	12	7.8695	3.7e-06
chr1	156775400	156776800	22	9.6183	3e-10
chr1	156861123	156861877	18	11.8043	1.8e-11
chr1	156934844	156935851	13	5.6835	9.6e-06
chr1	156987333	156988347	16	6.9951	7e-08
chr1	157508317	157508701	9	11.8043	2.3e-06
chr1	157537847	157538586	12	7.8695	2.2e-06
chr1	157624409	157625819	17	7.4323	1.1e-06
chr1	157676645	157677132	10	13.1159	2e-06
chr1	157774633	157775296	14	6.1207	1.4e-08
chr1	157831655	157831955	10	6.5579	2.6e-08
chr1	158150878	158152333	25	16.3948	3e-12
chr1	158346298	158347077	12	7.8695	3.7e-06
chr1	158441592	158442450	16	6.9951	7.3e-09
chr1	158560156	158560996	13	5.6835	1.4e-06
chr1	158664225	158665796	23	6.0333	4.5e-10
chr1	158676164	158676405	13	17.0506	6.2e-13
chr1	160327597	160328806	15	9.8369	3.3e-06
chr1	160425930	160426345	9	11.8043	4.2e-06
chr1	160640698	160641239	13	17.0506	1e-08
chr1	160694008	160694713	13	17.0506	2.1e-07
chr1	160767478	160768462	15	6.5579	2.7e-07
chr1	160975407	160975643	14	18.3622	2.3e-14
chr1	161354260	161354807	10	13.1159	5.5e-06
chr1	161473962	161474436	12	15.739	2.1e-08
chr1	161493697	161494451	13	5.6835	4.3e-07
chr1	161584798	161585270	10	13.1159	1.5e-06
chr1	161688470	161688954	10	13.1159	1.9e-06
chr1	161737053	161737293	9	11.8043	4.8e-08
chr1	161935510	161936198	11	14.4274	6.6e-06
chr1	161990342	161991484	17	5.5742	6.3e-08
chr1	162178585	162179780	18	11.8043	2.2e-08
chr1	163044628	163045063	10	6.5579	7.4e-07
chr1	163069452	163069898	17	22.297	4.7e-14
chr1	163215705	163216229	11	14.4274	5e-07
chr1	163820113	163821029	13	8.5253	3.6e-06
chr1	163843565	163843797	13	5.6835	3.9e-13
chr1	164264467	164264809	10	13.1159	8.5e-08
chr1	164439761	164440468	12	5.2463	1.4e-06
chr1	164696128	164697141	15	9.8369	3.9e-07
chr1	164700234	164702348	24	6.2956	2.4e-08
chr1	165094241	165094630	13	8.5253	2.1e-10
chr1	165179533	165180038	11	14.4274	3.5e-07
chr1	165448076	165448760	11	14.4274	6.3e-06
chr1	165694858	165695165	11	14.4274	2.5e-09
chr1	165778754	165779278	14	9.1811	7.4e-10
chr1	165863339	165863825	11	14.4274	2.4e-07
chr1	166084174	166084962	16	6.9951	2.3e-09
chr1	166143505	166144689	17	22.297	1e-07
chr1	166177408	166178244	12	5.2463	7.5e-06
chr1	166224636	166224964	10	6.5579	5.8e-08
chr1	166244467	166244854	10	6.5579	2.6e-07
chr1	166283846	166284297	9	5.9021	8.1e-06
chr1	166492244	166493343	16	5.2463	2e-07
chr1	166616505	166617872	16	20.9854	3.3e-06
chr1	166735437	166736097	12	7.8695	6.9e-07
chr1	166771621	166773095	17	11.1485	2e-06
chr1	167012860	167013753	13	8.5253	2.7e-06
chr1	167041740	167042653	14	9.1811	6.3e-07
chr1	167071552	167073906	33	10.8206	2.8e-13
chr1	167102316	167103417	14	9.1811	5.3e-06
chr1	167158488	167158846	10	13.1159	1.3e-07
chr1	167207559	167208249	11	14.4274	6.8e-06
chr1	167491152	167492776	20	26.2317	9.5e-08
chr1	167576090	167576897	12	15.739	5.3e-06
chr1	167688071	167688699	12	15.739	4.1e-07
chr1	167846189	167846816	15	19.6738	8.1e-10
chr1	167925482	167925999	10	13.1159	3.4e-06
chr1	168109404	168110299	13	5.6835	2.8e-06
chr1	168145046	168146294	16	5.2463	1e-06
chr1	168635933	168636414	15	19.6738	2.3e-11
chr1	168695039	168696445	17	11.1485	1.1e-06
chr1	168701536	168701925	12	15.739	2.5e-09
chr1	168889705	168890591	18	23.6085	2.3e-10
chr1	169276600	169277480	15	9.8369	6.7e-08
chr1	169342018	169342501	11	14.4274	2.3e-07
chr1	169764329	169765793	17	5.5742	1.8e-06
chr1	169946018	169946492	14	18.3622	2.1e-10
chr1	170102107	170102584	11	14.4274	2e-07
chr1	170260043	170260387	9	5.9021	9.3e-07
chr1	170507320	170507810	10	13.1159	2.1e-06
chr1	171248688	171249012	11	14.4274	4.3e-09
chr1	171295374	171296028	14	6.1207	1.2e-08
chr1	171464942	171465609	13	17.0506	1.1e-07
chr1	171491877	171492438	14	9.1811	1.7e-09
chr1	172135366	172135918	11	14.4274	8.3e-07
chr1	172176911	172177547	11	7.2137	3.2e-06
chr1	172555994	172556727	12	7.8695	2e-06
chr1	172906253	172906925	15	19.6738	2e-09
chr1	172993280	172993775	10	13.1159	2.3e-06
chr1	173056637	173057061	11	14.4274	6.4e-08
chr1	173401845	173402571	14	6.1207	4.1e-08
chr1	173691042	173691630	17	11.1485	3.5e-12
chr1	173842733	173843675	13	17.0506	4.8e-06
chr1	173872769	173873203	12	15.739	8.2e-09
chr1	173896870	173899094	24	6.2956	6e-08
chr1	173984509	173985509	13	5.6835	9e-06
chr1	174071180	174072062	22	14.4274	4.6e-14
chr1	174240184	174240815	13	17.0506	5.9e-08
chr1	174612735	174613252	10	6.5579	3.4e-06
chr1	175290840	175292353	19	24.9201	1.5e-07
chr1	175874818	175875884	18	23.6085	4e-09
chr1	176068414	176069121	13	17.0506	2.1e-07
chr1	176267645	176268411	13	8.5253	5.2e-07
chr1	176929290	176929709	9	5.9021	4.5e-06
chr1	176971484	176972215	12	15.739	2e-06
chr1	177084453	177085414	13	8.5253	5.9e-06
chr1	177147979	177148989	13	17.0506	9.9e-06
chr1	177341794	177342200	10	13.1159	4e-07
chr1	177756620	177758695	20	5.2463	3.8e-06
chr1	177942228	177943015	12	15.739	4.1e-06
chr1	178248051	178248332	10	6.5579	1.4e-08
chr1	178285250	178287555	33	6.1832	1.6e-13
chr1	178817891	178818518	12	15.739	4.1e-07
chr1	179162856	179163388	10	13.1159	4.3e-06
chr1	179392179	179392745	10	6.5579	7.3e-06
chr1	179428592	179431252	23	7.5416	4.4e-06
chr1	179554198	179555599	17	5.5742	1e-06
chr1	180290737	180291525	14	9.1811	1.1e-07
chr1	180348386	180349657	16	6.9951	1.3e-06
chr1	180429430	180430762	17	5.5742	5.2e-07
chr1	180436539	180437061	12	15.739	5.9e-08
chr1	180467375	180469209	20	6.5579	6.2e-07
chr1	180541285	180542087	18	11.8043	4.8e-11
chr1	180633348	180633876	13	17.0506	7.7e-09
chr1	180644045	180644329	10	13.1159	1.6e-08
chr1	180934862	180936003	14	6.1207	7.8e-06
chr1	180939144	180939746	12	15.739	2.7e-07
chr1	181049094	181049804	24	6.2956	0
chr1	181122814	181123625	12	15.739	5.5e-06
chr1	181311390	181312448	16	20.9854	1.2e-07
chr1	181538954	181539451	13	17.0506	3.8e-09
chr1	181876800	181877032	9	11.8043	3.6e-08
chr1	181880316	181881311	13	17.0506	8.5e-06
chr1	181975419	181976892	21	5.5087	4e-09
chr1	182069779	182070981	19	6.23	4.2e-09
chr1	182173147	182173501	9	11.8043	1.2e-06
chr1	182240390	182241328	22	7.2137	1.5e-13
chr1	182284870	182285408	10	6.5579	4.8e-06
chr1	182294503	182296035	18	5.9021	7.8e-07
chr1	182328549	182329197	14	6.1207	1e-08
chr1	182425157	182425638	13	8.5253	2.6e-09
chr1	182436799	182439382	23	7.5416	2.8e-06
chr1	182530951	182531336	9	11.8043	2.3e-06
chr1	182572643	182573261	52	17.0506	0
chr1	182687060	182687716	12	15.739	6.5e-07
chr1	182721066	182722035	16	6.9951	3.8e-08
chr1	182810268	182811198	14	6.1207	7.8e-07
chr1	182811466	182813360	24	6.2956	3.1e-09
chr1	182830002	182830564	28	18.3622	0
chr1	182833077	182834860	20	6.5579	4e-07
chr1	182906340	182906920	10	6.5579	9e-06
chr1	182941449	182941865	9	11.8043	4.3e-06
chr1	183006655	183007419	12	7.8695	3e-06
chr1	183134947	183135793	12	5.2463	8.4e-06
chr1	183170858	183171582	16	20.9854	6.9e-10
chr1	183214085	183216512	22	5.771	3.4e-06
chr1	183635137	183635850	11	14.4274	9.2e-06
chr1	183678402	183680017	21	6.8858	1.9e-08
chr1	183714654	183715445	18	7.8695	3.9e-11
chr1	183865036	183865595	10	13.1159	6.6e-06
chr1	183871841	183873249	16	6.9951	4.7e-06
chr1	184210371	184210769	9	11.8043	3e-06
chr1	184225979	184226960	13	17.0506	7.3e-06
chr1	184318860	184319766	14	18.3622	5.7e-07
chr1	184320138	184320881	14	9.1811	5.5e-08
chr1	184457797	184458617	12	15.739	6.2e-06
chr1	184630908	184631746	14	9.1811	2.3e-07
chr1	184689661	184690464	15	9.8369	2.1e-08
chr1	184731169	184731694	12	15.739	6.3e-08
chr1	185370395	185370843	9	11.8043	7.7e-06
chr1	185390526	185391166	15	19.6738	1.1e-09
chr1	186557919	186559756	19	6.23	2.5e-06
chr1	186607161	186610346	41	10.755	6.3e-15
chr1	186680457	186681385	19	6.23	6.5e-11
chr1	186720797	186721493	17	22.297	4.6e-11
chr1	186979615	186980073	9	11.8043	9.1e-06
chr1	187106682	187107024	9	11.8043	8.9e-07
chr1	187140673	187141380	12	15.739	1.4e-06
chr1	187564256	187565098	20	5.2463	1.5e-12
chr1	188414453	188416024	19	6.23	2.6e-07
chr1	188480746	188481432	13	8.5253	1.5e-07
chr1	188540330	188541818	16	5.2463	9.3e-06
chr1	188569771	188570433	13	17.0506	1e-07
chr1	189014099	189014879	12	7.8695	3.8e-06
chr1	189056808	189057877	14	9.1811	3.8e-06
chr1	189395572	189396148	10	6.5579	8.5e-06
chr1	189432604	189433065	11	14.4274	1.5e-07
chr1	189552416	189552809	10	13.1159	3e-07
chr1	189898242	189898734	14	9.1811	3.3e-10
chr1	190260845	190261202	9	11.8043	1.3e-06
chr1	190611132	190613131	27	5.9021	8.5e-11
chr1	190754223	190754965	15	19.6738	7.5e-09
chr1	191049388	191050125	12	5.2463	2.1e-06
chr1	191156436	191156865	9	5.9021	5.4e-06
chr1	191157361	191157607	10	13.1159	4.1e-09
chr1	191453585	191454049	12	7.8695	1.7e-08
chr1	191463594	191464488	17	22.297	1.9e-09
chr1	191490396	191491226	14	6.1207	2.1e-07
chr1	191522494	191522895	9	5.9021	3.2e-06
chr1	191539196	191540047	14	9.1811	2.8e-07
chr1	191590653	191591335	16	6.9951	3e-10
chr1	191773376	191774367	13	5.6835	8.2e-06
chr1	191862134	191863030	13	8.5253	2.8e-06
chr1	191912346	191912783	9	11.8043	6.3e-06
chr1	192151902	192152731	14	9.1811	2e-07
chr1	192227181	192227654	12	15.739	2.1e-08
chr1	192237031	192237922	14	9.1811	4.7e-07
chr1	192250677	192251622	13	8.5253	5e-06
chr1	192291898	192292603	14	18.3622	2.9e-08
chr1	192353948	192355972	21	6.8858	7.2e-07
chr1	192387527	192387938	14	18.3622	3.3e-11
chr1	192469026	192470964	19	12.4601	5.2e-06
chr1	192529159	192530135	14	9.1811	1.4e-06
chr1	192593363	192594432	17	11.1485	2.5e-08
chr1	192803228	192804335	14	6.1207	5.6e-06
chr1	192955897	192956911	15	6.5579	3.9e-07
chr1	193001369	193002029	13	8.5253	9.8e-08
chr1	193041069	193041757	25	16.3948	0
chr1	193043679	193044262	14	9.1811	2.8e-09
chr1	193045990	193046428	11	7.2137	8.8e-08
chr1	193239185	193240489	16	10.4927	1.8e-06
chr1	193264953	193265612	11	14.4274	4.4e-06
chr1	193363910	193364308	9	11.8043	3e-06
chr1	193404676	193405988	16	6.9951	2e-06
chr1	193487311	193488167	19	8.3067	1.7e-11
chr1	193531006	193532517	18	7.8695	6.5e-07
chr1	193549720	193550168	10	6.5579	9.6e-07
chr1	193604433	193605094	13	8.5253	1e-07
chr1	193677155	193678600	19	6.23	7.3e-08
chr1	193761182	193763767	29	5.4337	1.2e-09
chr1	193836038	193836420	10	13.1159	2.3e-07
chr1	194095156	194095498	9	11.8043	8.9e-07
chr1	194101472	194102061	11	7.2137	1.5e-06
chr1	194239242	194240116	13	8.5253	2.2e-06
chr1	194253330	194253936	13	5.6835	3.7e-08
chr1	194314912	194316598	18	5.9021	2.9e-06
chr1	194349097	194349725	11	7.2137	2.8e-06
chr1	194735436	194736834	17	7.4323	9.9e-07
chr1	195000541	195002410	29	7.6072	6.7e-13
chr1	195064647	195066010	16	6.9951	3.2e-06
chr1	195071638	195071870	9	11.8043	3.6e-08
chr1	195109924	195110421	14	18.3622	3.8e-10
chr1	195133533	195134342	12	5.2463	5.4e-06
chr1	195299179	195300188	14	6.1207	2e-06
chr1	195426293	195426809	10	6.5579	3.3e-06
chr1	195461917	195463230	22	7.2137	9.1e-11
chr1	195684342	195685462	14	9.1811	6.4e-06
chr1	195989995	195990309	14	9.1811	1e-12
chr1	196057217	196058595	17	22.297	8.2e-07
chr1	196571908	196572833	13	17.0506	4e-06
chr1	196962300	196963288	14	9.1811	1.6e-06
chr10	3044427	3046150	18	23.6085	3.9e-06
chr10	4565198	4565511	9	11.8043	4.3e-07
chr10	4856355	4856870	38	49.8403	0
chr10	4945382	4945779	9	11.8043	2.9e-06
chr10	4977336	4977791	9	11.8043	8.6e-06
chr10	5095375	5095994	22	28.8549	5e-17
chr10	5468623	5469465	12	15.739	8e-06
chr10	5528508	5529121	14	18.3622	5.2e-09
chr10	5720881	5721236	10	6.5579	1.2e-07
chr10	5920017	5920713	13	5.6835	1.8e-07
chr10	6079375	6080098	12	15.739	1.8e-06
chr10	6191862	6192520	11	7.2137	4.4e-06
chr10	6389332	6390129	14	6.1207	1.3e-07
chr10	6609066	6609587	12	7.8695	5.8e-08
chr10	6627771	6628624	17	11.1485	9.5e-10
chr10	6898957	6900006	14	18.3622	3.1e-06
chr10	6929820	6930593	13	17.0506	5.7e-07
chr10	7004157	7005246	18	7.8695	5.5e-09
chr10	7470042	7471035	20	8.7439	2.8e-11
chr10	7557264	7558353	14	6.1207	4.7e-06
chr10	7593322	7594628	16	5.2463	1.9e-06
chr10	7716288	7716681	13	8.5253	2.4e-10
chr10	7890575	7891563	13	8.5253	7.9e-06
chr10	8085569	8086878	15	19.6738	8.4e-06
chr10	8449225	8449560	9	11.8043	7.5e-07
chr10	8663079	8663656	10	13.1159	8.7e-06
chr10	8731648	8732508	12	7.8695	9.8e-06
chr10	8772726	8774414	19	6.23	7.4e-07
chr10	8849384	8850319	13	17.0506	4.4e-06
chr10	9331083	9331928	12	5.2463	8.3e-06
chr10	9457496	9457805	11	7.2137	2.7e-09
chr10	9476567	9477501	17	5.5742	3.6e-09
chr10	9699092	9699637	12	15.739	9.4e-08
chr10	10122361	10122629	9	11.8043	1.2e-07
chr10	10237395	10237939	10	6.5579	5.2e-06
chr10	10338740	10339223	10	13.1159	1.9e-06
chr10	10480765	10481106	9	11.8043	8.7e-07
chr10	10839181	10840112	13	5.6835	4.2e-06
chr10	11000199	11000632	10	13.1159	7.1e-07
chr10	11108585	11109428	12	15.739	8.1e-06
chr10	11473446	11474015	10	13.1159	7.7e-06
chr10	11521040	11521630	12	5.2463	2.2e-07
chr10	11830142	11830376	9	11.8043	3.9e-08
chr10	12207250	12207608	12	7.8695	9.9e-10
chr10	12428167	12428602	13	17.0506	7.9e-10
chr10	12439643	12440415	12	15.739	3.4e-06
chr10	12916485	12918551	25	6.5579	3.6e-09
chr10	12937250	12938250	16	6.9951	5.8e-08
chr10	13597241	13598195	14	9.1811	1e-06
chr10	13601319	13601782	13	8.5253	1.7e-09
chr10	13655929	13657719	18	5.9021	6.5e-06
chr10	13743346	13744763	16	20.9854	5.1e-06
chr10	14969690	14970110	9	11.8043	4.6e-06
chr10	15144284	15144888	11	14.4274	2e-06
chr10	15192692	15193133	10	6.5579	8.4e-07
chr10	15936112	15936405	9	11.8043	2.5e-07
chr10	16007103	16007408	10	13.1159	3e-08
chr10	16114235	16115286	16	6.9951	1.1e-07
chr10	16429121	16429684	10	13.1159	7e-06
chr10	16573494	16573894	9	11.8043	3.1e-06
chr10	16922750	16923361	11	7.2137	2.2e-06
chr10	16966742	16967404	13	17.0506	1e-07
chr10	17044965	17045675	11	14.4274	8.8e-06
chr10	17199305	17199875	12	7.8695	1.5e-07
chr10	17333584	17334404	12	5.2463	6.2e-06
chr10	17684579	17685262	12	15.739	9.8e-07
chr10	17687872	17688113	78	102.304	8.1e-17
chr10	17804707	17806217	18	11.8043	6.4e-07
chr10	17862713	17863067	9	11.8043	1.2e-06
chr10	17924027	17924809	14	6.1207	1e-07
chr10	17949279	17950246	14	6.1207	1.2e-06
chr10	18162268	18162759	11	14.4274	2.7e-07
chr10	18247645	18248262	11	14.4274	2.4e-06
chr10	18316339	18316656	12	7.8695	2.6e-10
chr10	18319010	18320991	19	6.23	7.1e-06
chr10	18533565	18535201	24	6.2956	1.8e-10
chr10	18554172	18554755	16	20.9854	3.2e-11
chr10	18651949	18652547	11	7.2137	1.8e-06
chr10	18690783	18692769	24	5.2463	7.5e-09
chr10	18802041	18802520	10	13.1159	1.7e-06
chr10	18849614	18850124	12	15.739	4.6e-08
chr10	18864619	18865036	9	11.8043	4.3e-06
chr10	19007391	19007824	13	5.6835	7.5e-10
chr10	19297007	19297399	13	17.0506	2.3e-10
chr10	19721366	19721752	9	11.8043	2.4e-06
chr10	19903201	19903903	11	14.4274	7.9e-06
chr10	19915699	19917539	27	17.7064	1.4e-11
chr10	19926205	19926799	11	14.4274	1.7e-06
chr10	19946312	19947102	13	8.5253	7.2e-07
chr10	19953945	19955480	20	13.1159	3.9e-08
chr10	20181654	20182049	11	14.4274	3.2e-08
chr10	20430197	20430557	10	13.1159	1.4e-07
chr10	20438845	20439882	15	9.8369	5.2e-07
chr10	20937161	20938053	14	18.3622	4.8e-07
chr10	21108708	21109114	9	5.9021	3.5e-06
chr10	21210754	21211594	12	15.739	7.8e-06
chr10	21368649	21369268	13	8.5253	4.8e-08
chr10	21602349	21602877	10	6.5579	4e-06
chr10	21995783	21996556	14	9.1811	8.8e-08
chr10	22032816	22034626	24	31.4781	1.3e-09
chr10	22395509	22395979	10	13.1159	1.5e-06
chr10	22508752	22509599	19	8.3067	1.4e-11
chr10	22547056	22547817	14	18.3622	7.3e-08
chr10	22729056	22730286	15	19.6738	4.1e-06
chr10	22781532	22782656	14	9.1811	6.6e-06
chr10	22968418	22969121	12	7.8695	1.3e-06
chr10	23302874	23303246	13	5.6835	1.2e-10
chr10	23454664	23455126	18	5.9021	5.8e-15
chr10	23462757	23463577	14	6.1207	1.8e-07
chr10	23812988	23813658	11	7.2137	5.2e-06
chr10	23879961	23880645	18	5.9021	3.8e-12
chr10	24134159	24134961	16	5.2463	2.9e-09
chr10	24152941	24153400	10	13.1159	1.2e-06
chr10	24617548	24618058	12	5.2463	4.6e-08
chr10	25646925	25647519	16	6.9951	4.1e-11
chr10	25985034	25986022	15	6.5579	2.9e-07
chr10	26358878	26359322	10	13.1159	8.9e-07
chr10	26896554	26897303	12	15.739	2.5e-06
chr10	26898893	26899567	11	7.2137	5.5e-06
chr10	27052772	27054123	16	6.9951	2.8e-06
chr10	27129517	27129940	10	6.5579	5.8e-07
chr10	27667231	27667749	10	13.1159	3.4e-06
chr10	28046157	28047266	18	11.8043	7.2e-09
chr10	28442929	28443360	10	6.5579	6.8e-07
chr10	28836425	28837098	12	7.8695	8.4e-07
chr10	29034550	29034938	9	11.8043	2.4e-06
chr10	29271450	29271842	10	13.1159	2.9e-07
chr10	29470553	29470954	9	5.9021	3.2e-06
chr10	29515171	29516833	19	6.23	5.9e-07
chr10	30022143	30022884	21	27.5433	1.5e-14
chr10	30863556	30863804	9	11.8043	6.3e-08
chr10	30890477	30891184	11	14.4274	8.5e-06
chr10	31978086	31978603	11	7.2137	4.4e-07
chr10	32035418	32035901	90	118.043	4.4e-17
chr10	32720445	32720888	20	26.2317	0
chr10	33089316	33089610	9	11.8043	2.6e-07
chr10	33155377	33155896	17	5.5742	5e-13
chr10	33640278	33640606	9	5.9021	6.3e-07
chr10	33791388	33792431	17	7.4323	1.8e-08
chr10	33929486	33930152	11	14.4274	4.9e-06
chr10	34009270	34010024	15	19.6738	9.2e-09
chr10	34461419	34462029	12	5.2463	3.1e-07
chr10	34524727	34525473	13	17.0506	3.9e-07
chr10	36113616	36114023	9	5.9021	3.6e-06
chr10	36172324	36172556	28	36.7244	0
chr10	36543184	36543766	10	13.1159	9.3e-06
chr10	37128551	37129078	12	15.739	6.6e-08
chr10	37739555	37740369	27	11.8043	0
chr10	38000850	38001729	17	22.297	1.5e-09
chr10	38069647	38069927	11	7.2137	9.8e-10
chr10	38744253	38745681	18	5.9021	2.9e-07
chr10	38898250	38898925	11	14.4274	5.5e-06
chr10	38923546	38923904	10	13.1159	1.3e-07
chr10	38951333	38951988	13	8.5253	9e-08
chr10	39123690	39123983	9	11.8043	2.5e-07
chr10	39197872	39198206	10	13.1159	6.9e-08
chr10	39320353	39320901	12	7.8695	9.9e-08
chr10	39675619	39676062	9	11.8043	7e-06
chr10	39786469	39787686	19	24.9201	5.2e-09
chr10	39799334	39800059	19	6.23	1e-12
chr10	39856151	39856761	14	9.1811	4.9e-09
chr10	40156304	40157109	15	19.6738	2.2e-08
chr10	40180077	40180895	15	6.5579	2.6e-08
chr10	40206741	40207452	11	7.2137	8.9e-06
chr10	40244500	40244732	9	11.8043	3.6e-08
chr10	40269512	40271544	25	16.3948	2.6e-09
chr10	40354250	40355313	15	9.8369	7e-07
chr10	40398289	40398695	14	18.3622	2.9e-11
chr10	40784673	40785117	11	7.2137	1e-07
chr10	40861103	40862055	13	17.0506	5.4e-06
chr10	40899262	40900365	15	19.6738	1.1e-06
chr10	40972259	40972671	9	11.8043	4e-06
chr10	41050088	41050503	9	11.8043	4.2e-06
chr10	41168936	41170256	18	5.9021	9.4e-08
chr10	41179617	41180156	14	6.1207	1.1e-09
chr10	41199535	41199955	11	14.4274	5.8e-08
chr10	41304667	41305850	20	6.5579	5.5e-10
chr10	41338078	41338847	12	5.2463	3.3e-06
chr10	41378797	41379961	20	26.2317	4.2e-10
chr10	41541265	41541831	13	17.0506	1.7e-08
chr10	41568119	41568976	16	6.9951	7.2e-09
chr10	41618611	41619081	13	5.6835	2e-09
chr10	41626067	41626777	11	7.2137	8.8e-06
chr10	41872087	41873150	15	19.6738	7e-07
chr10	41880608	41881045	9	11.8043	6.3e-06
chr10	42013937	42015016	18	5.9021	4.8e-09
chr10	42071992	42072715	12	15.739	1.8e-06
chr10	42144297	42144709	9	5.9021	4e-06
chr10	42248800	42250380	20	8.7439	6.2e-08
chr10	42265821	42266921	16	20.9854	2.1e-07
chr10	42363930	42364825	14	18.3622	5e-07
chr10	42558746	42559590	12	5.2463	8.2e-06
chr10	42690301	42690620	9	5.9021	5e-07
chr10	43009552	43009881	13	17.0506	2.8e-11
chr10	43088136	43089111	13	8.5253	6.9e-06
chr10	43092609	43093268	12	5.2463	6.8e-07
chr10	43105149	43106079	15	6.5579	1.3e-07
chr10	43190418	43191252	13	17.0506	1.3e-06
chr10	43309336	43310111	17	22.297	2.3e-10
chr10	43325601	43326104	11	14.4274	3.4e-07
chr10	43419628	43420362	13	17.0506	3.2e-07
chr10	43627803	43628652	18	7.8695	1.2e-10
chr10	43785183	43786001	13	17.0506	1.1e-06
chr10	44007071	44007516	11	14.4274	1e-07
chr10	44056939	44059544	38	8.3067	9.2e-16
chr10	44215244	44216419	19	8.3067	3e-09
chr10	44605543	44605873	10	13.1159	6.2e-08
chr10	44816109	44817033	16	6.9951	2e-08
chr10	45263704	45264839	15	19.6738	1.6e-06
chr10	45286645	45287611	14	18.3622	1.2e-06
chr10	45327129	45327503	10	13.1159	1.9e-07
chr10	45660472	45661267	12	7.8695	4.5e-06
chr10	45764110	45765793	23	30.1665	1.6e-09
chr10	45772648	45773165	11	14.4274	4.4e-07
chr10	45980987	45981960	13	17.0506	6.7e-06
chr10	46027833	46028252	10	13.1159	5.3e-07
chr10	46294038	46294587	12	15.739	1e-07
chr10	46346510	46346804	9	5.9021	2.6e-07
chr10	46563778	46564042	9	11.8043	1.1e-07
chr10	46860923	46861629	11	14.4274	8.4e-06
chr10	47538106	47539195	14	6.1207	4.7e-06
chr10	48707427	48707659	9	11.8043	3.6e-08
chr10	48938137	48938473	10	13.1159	7.3e-08
chr10	49563624	49564017	9	5.9021	2.7e-06
chr10	49858438	49858877	10	6.5579	8e-07
chr10	50399608	50399954	10	13.1159	9.5e-08
chr10	50582530	50582980	12	5.2463	1.2e-08
chr10	50669717	50670092	12	7.8695	1.7e-09
chr10	51358559	51358955	9	11.8043	2.9e-06
chr10	51413515	51414339	13	17.0506	1.1e-06
chr10	51617654	51618022	10	13.1159	1.7e-07
chr10	51732479	51734279	20	6.5579	4.7e-07
chr10	51957279	51957511	10	13.1159	2.4e-09
chr10	52061717	52062140	9	11.8043	4.9e-06
chr10	52779487	52780190	13	5.6835	2e-07
chr10	52889988	52890574	12	15.739	2e-07
chr10	53405599	53405941	9	5.9021	8.9e-07
chr10	53668620	53669790	18	11.8043	1.6e-08
chr10	53846666	53847317	17	5.5742	1.7e-11
chr10	53870865	53871568	11	14.4274	8e-06
chr10	54192231	54192463	10	13.1159	2.4e-09
chr10	54288453	54289114	18	23.6085	2.2e-12
chr10	54758441	54759210	20	26.2317	3e-13
chr10	55812366	55812886	17	7.4323	5.2e-13
chr10	56095946	56096179	18	11.8043	0
chr10	56278741	56279338	258	48.3413	0
chr10	56353040	56353451	9	5.9021	3.9e-06
chr10	56786096	56786489	9	11.8043	2.7e-06
chr10	57637519	57638057	13	8.5253	9.5e-09
chr10	58220893	58221553	13	8.5253	9.8e-08
chr10	58398816	58399297	11	14.4274	2.2e-07
chr10	58669772	58670884	15	6.5579	1.2e-06
chr10	58675489	58676275	13	17.0506	6.8e-07
chr10	58823237	58823919	11	14.4274	6.1e-06
chr10	58945220	58945968	18	11.8043	1.6e-11
chr10	59362937	59363338	14	18.3622	2.4e-11
chr10	59460664	59461623	14	9.1811	1.1e-06
chr10	59541386	59542444	16	20.9854	1.2e-07
chr10	59635061	59636570	23	15.0832	2.1e-10
chr10	59664600	59666841	28	9.1811	2.2e-10
chr10	59668957	59669831	14	6.1207	3.8e-07
chr10	59672906	59673908	19	8.3067	2.3e-10
chr10	59801138	59802057	19	6.23	5.5e-11
chr10	59815966	59816635	11	14.4274	5.1e-06
chr10	59825360	59826103	12	7.8695	2.3e-06
chr10	59866926	59868090	14	6.1207	9.7e-06
chr10	59872255	59874422	23	5.0277	1.5e-07
chr10	59893681	59895268	23	6.0333	5.5e-10
chr10	59906969	59907761	18	23.6085	3.9e-11
chr10	59965381	59966288	14	9.1811	5.8e-07
chr10	60032690	60034055	16	5.2463	3.2e-06
chr10	60095637	60096414	13	8.5253	6e-07
chr10	60116151	60117468	16	6.9951	2.1e-06
chr10	60253513	60255403	24	5.2463	3e-09
chr10	60314087	60314575	10	13.1159	2e-06
chr10	60319913	60320544	16	20.9854	9.8e-11
chr10	60331200	60332468	15	9.8369	5.8e-06
chr10	60347333	60350210	31	5.8085	8.2e-10
chr10	60356662	60358337	25	10.9299	5.5e-11
chr10	60392500	60393155	11	14.4274	4.2e-06
chr10	60396969	60397762	16	10.4927	2.5e-09
chr10	60399761	60400672	28	12.2415	0
chr10	60441380	60442224	13	17.0506	1.5e-06
chr10	60445666	60445979	9	11.8043	4.3e-07
chr10	60462764	60463324	14	9.1811	1.7e-09
chr10	60634702	60636961	29	6.3393	5.7e-11
chr10	60637308	60638265	19	24.9201	1.1e-10
chr10	60725314	60727830	47	5.604	0
chr10	60735323	60737045	23	5.0277	2.5e-09
chr10	60753099	60753634	13	8.5253	8.9e-09
chr10	60754751	60755821	17	11.1485	2.5e-08
chr10	60818115	60819049	20	5.2463	9.5e-12
chr10	60902403	60902974	10	6.5579	7.9e-06
chr10	60976351	60977290	13	5.6835	4.6e-06
chr10	60977891	60979172	16	10.4927	1.5e-06
chr10	60982880	60983386	16	5.2463	4e-12
chr10	61076922	61077154	9	11.8043	3.6e-08
chr10	61127783	61128393	13	17.0506	4e-08
chr10	61185664	61186688	15	19.6738	4.5e-07
chr10	61200013	61200566	10	6.5579	6e-06
chr10	61202650	61202975	12	15.739	3.4e-10
chr10	61456542	61457037	10	6.5579	2.3e-06
chr10	61488265	61489308	14	9.1811	2.9e-06
chr10	61506675	61506993	9	11.8043	4.9e-07
chr10	61522044	61523839	20	5.2463	4.5e-07
chr10	61561626	61562234	12	5.2463	3e-07
chr10	61567007	61568099	14	18.3622	4.8e-06
chr10	61601177	61601731	12	5.2463	1.1e-07
chr10	61721263	61722287	16	6.9951	8e-08
chr10	61756420	61758232	18	7.8695	7.7e-06
chr10	61776319	61777379	17	22.297	2.2e-08
chr10	61798477	61799141	12	15.739	7.3e-07
chr10	61800165	61801916	20	5.2463	3.1e-07
chr10	61918144	61918585	9	5.9021	6.8e-06
chr10	61970167	61970822	14	6.1207	1.2e-08
chr10	62060542	62061244	12	7.8695	1.3e-06
chr10	62117976	62118536	21	9.1811	2.5e-17
chr10	62329015	62329528	11	7.2137	4.1e-07
chr10	62353301	62353661	10	13.1159	1.4e-07
chr10	62461387	62461760	12	15.739	1.6e-09
chr10	62545057	62545987	20	26.2317	8.8e-12
chr10	62625643	62627089	21	6.8858	2.9e-09
chr10	62732105	62732675	18	7.8695	1.9e-13
chr10	62983817	62984558	13	8.5253	3.6e-07
chr10	63086686	63088254	19	8.3067	2.5e-07
chr10	63399758	63401151	18	7.8695	2e-07
chr10	63485235	63485691	9	11.8043	8.8e-06
chr10	63719754	63720904	16	20.9854	3.7e-07
chr10	63923624	63924596	18	11.8043	9.7e-10
chr10	64088941	64089515	10	6.5579	8.3e-06
chr10	64395931	64396584	12	7.8695	6.2e-07
chr10	64441312	64442206	13	8.5253	2.8e-06
chr10	64944615	64945145	11	14.4274	5.6e-07
chr10	65180224	65180678	9	5.9021	8.5e-06
chr10	65300854	65301095	9	5.9021	5e-08
chr10	65599437	65600237	12	15.739	4.8e-06
chr10	65925067	65925646	10	6.5579	8.9e-06
chr10	66116198	66116559	9	11.8043	1.4e-06
chr10	66217571	66217865	9	11.8043	2.6e-07
chr10	66411965	66413035	14	6.1207	3.8e-06
chr10	66416412	66417176	13	5.6835	5e-07
chr10	66500270	66500513	10	13.1159	3.6e-09
chr10	66765773	66766231	9	11.8043	9.1e-06
chr10	66817155	66817589	9	11.8043	6e-06
chr10	66917850	66918759	14	18.3622	6e-07
chr10	67113053	67113511	11	14.4274	1.4e-07
chr10	67113827	67114271	9	11.8043	7.1e-06
chr10	67434605	67436116	31	10.1648	0
chr10	67574660	67575694	14	18.3622	2.6e-06
chr10	67763617	67764465	19	12.4601	1.5e-11
chr10	67816883	67817683	15	9.8369	2e-08
chr10	67855051	67855405	9	11.8043	1.2e-06
chr10	68351766	68352747	16	10.4927	4.5e-08
chr10	68498173	68500454	21	5.5087	4.5e-06
chr10	68603119	68604073	13	5.6835	5.5e-06
chr10	68895976	68897420	16	10.4927	6.4e-06
chr10	69038988	69040245	15	9.8369	5.2e-06
chr10	69262309	69263166	14	18.3622	3e-07
chr10	69332566	69333147	12	15.739	1.8e-07
chr10	69400047	69400637	12	5.2463	2.2e-07
chr10	69446501	69447989	17	7.4323	2.3e-06
chr10	69467208	69467691	14	18.3622	2.6e-10
chr10	69497173	69497476	10	13.1159	2.8e-08
chr10	69556373	69557390	14	18.3622	2.2e-06
chr10	69640665	69641445	20	6.5579	3.9e-13
chr10	70072282	70072628	12	15.739	6.8e-10
chr10	70074234	70074606	9	11.8043	1.7e-06
chr10	70129101	70130073	16	10.4927	4e-08
chr10	70269620	70270835	24	6.2956	4.6e-13
chr10	70526675	70527291	13	8.5253	4.5e-08
chr10	70603012	70603816	15	9.8369	2.1e-08
chr10	70816173	70817152	17	11.1485	7.1e-09
chr10	71196152	71196721	11	7.2137	1.1e-06
chr10	71285580	71285962	12	7.8695	2e-09
chr10	71443135	71444876	20	6.5579	2.8e-07
chr10	71689006	71689239	9	5.9021	3.7e-08
chr10	71795792	71796943	18	23.6085	1.3e-08
chr10	72216631	72216863	9	11.8043	3.6e-08
chr10	72338295	72338647	11	7.2137	1e-08
chr10	72467111	72467749	16	6.9951	1.2e-10
chr10	72953871	72954275	9	11.8043	3.4e-06
chr10	73049593	73050559	14	18.3622	1.2e-06
chr10	73144130	73144822	11	14.4274	7e-06
chr10	73466924	73467364	35	15.3018	7e-18
chr10	73762689	73763096	11	14.4274	4.3e-08
chr10	74271972	74272449	11	14.4274	2e-07
chr10	74588529	74590124	17	7.4323	5.6e-06
chr10	74616668	74617310	17	5.5742	1.3e-11
chr10	74700086	74701113	15	6.5579	4.6e-07
chr10	74850094	74852356	22	9.6183	1.1e-06
chr10	74986620	74986992	10	13.1159	1.8e-07
chr10	75162350	75162721	9	11.8043	1.7e-06
chr10	75216207	75217103	22	28.8549	6.3e-14
chr10	75223273	75224768	24	6.2956	3.1e-11
chr10	75361070	75361515	10	13.1159	9.1e-07
chr10	75367247	75367881	13	17.0506	6.2e-08
chr10	75660753	75661870	19	12.4601	1.3e-09
chr10	75729152	75730191	20	8.7439	6e-11
chr10	75738089	75739124	14	6.1207	2.6e-06
chr10	75740880	75742116	16	5.2463	9.2e-07
chr10	75814180	75815010	17	7.4323	6.4e-10
chr10	75924756	75925597	12	15.739	7.9e-06
chr10	76064991	76066119	17	11.1485	5.3e-08
chr10	76068178	76069202	15	19.6738	4.5e-07
chr10	76178584	76179046	9	5.9021	9.7e-06
chr10	76180207	76180925	11	14.4274	9.8e-06
chr10	76206040	76206594	14	9.1811	1.5e-09
chr10	76562524	76563089	11	14.4274	1e-06
chr10	76600158	76600957	12	5.2463	4.8e-06
chr10	76681070	76681758	13	8.5253	1.6e-07
chr10	76718218	76719795	20	13.1159	6e-08
chr10	76730710	76731511	13	8.5253	8.4e-07
chr10	76746361	76747457	17	5.5742	3.5e-08
chr10	76786649	76787064	10	13.1159	4.9e-07
chr10	76838638	76840351	18	11.8043	3.6e-06
chr10	76876476	76876823	9	5.9021	1e-06
chr10	76910625	76912767	33	8.6565	2.2e-14
chr10	77082361	77083056	14	18.3622	2.4e-08
chr10	77157801	77158573	15	19.6738	1.3e-08
chr10	77251417	77251763	12	15.739	6.8e-10
chr10	77257032	77258126	14	18.3622	4.9e-06
chr10	77335376	77337239	27	5.9021	1.8e-11
chr10	77433200	77433848	14	6.1207	1e-08
chr10	77487156	77488426	20	8.7439	1.8e-09
chr10	77576727	77578413	20	26.2317	1.7e-07
chr10	77587341	77588438	25	6.5579	6.6e-15
chr10	77595896	77596810	13	8.5253	3.5e-06
chr10	77708108	77708539	13	5.6835	7.1e-10
chr10	77771353	77773475	28	6.1207	6.5e-11
chr10	77803208	77804467	26	8.5253	1.8e-14
chr10	77823775	77824489	17	22.297	6.7e-11
chr10	77849173	77851549	28	7.3449	7.8e-10
chr10	77889166	77890254	25	6.5579	5.4e-15
chr10	77903160	77904700	18	11.8043	8.4e-07
chr10	78091698	78092759	15	6.5579	6.9e-07
chr10	78949055	78950487	22	14.4274	4.5e-10
chr10	78997977	78998668	13	17.0506	1.6e-07
chr10	79055918	79056246	14	18.3622	1.8e-12
chr10	79099397	79099983	13	17.0506	2.5e-08
chr10	79159234	79160090	13	17.0506	1.7e-06
chr10	79174988	79177093	22	5.771	3.5e-07
chr10	79296561	79297693	24	10.4927	1e-13
chr10	79454886	79455428	12	5.2463	8.9e-08
chr10	79488375	79488747	9	11.8043	1.7e-06
chr10	79508396	79509220	14	18.3622	1.9e-07
chr10	79528121	79529054	13	5.6835	4.3e-06
chr10	79617647	79618272	12	5.2463	3.9e-07
chr10	79691103	79692012	22	7.2137	8.4e-14
chr10	79772787	79773338	10	13.1159	5.8e-06
chr10	79776717	79777160	9	5.9021	7e-06
chr10	79791105	79792858	20	5.2463	3.1e-07
chr10	79853548	79854754	16	6.9951	6.8e-07
chr10	79861786	79862611	12	7.8695	6.5e-06
chr10	79918939	79923236	38	5.5378	2.5e-09
chr10	79983722	79984867	18	7.8695	1.2e-08
chr10	80075375	80075772	12	7.8695	3.1e-09
chr10	80096657	80098007	18	11.8043	1.3e-07
chr10	80118165	80119221	20	5.2463	8e-11
chr10	80165399	80166293	18	23.6085	2.6e-10
chr10	80166752	80167547	20	8.7439	5.5e-13
chr10	80197989	80199772	24	6.2956	9.8e-10
chr10	80219957	80221116	17	11.1485	7.7e-08
chr10	80272309	80272892	13	17.0506	2.4e-08
chr10	80285541	80286007	10	13.1159	1.4e-06
chr10	80304458	80304953	22	14.4274	0
chr10	80357473	80358056	10	6.5579	9.4e-06
chr10	80392539	80394064	24	5.2463	4.6e-11
chr10	80540589	80542022	21	5.5087	2.5e-09
chr10	80561357	80562804	25	10.9299	2.6e-12
chr10	80638302	80640465	36	6.7453	0
chr10	80673373	80675245	31	5.8085	2.1e-14
chr10	80688303	80689429	16	5.2463	2.8e-07
chr10	80782588	80783688	18	7.8695	6.4e-09
chr10	80796864	80798645	25	5.4649	1.9e-10
chr10	80929385	80930096	12	5.2463	1.5e-06
chr10	80938549	80939552	17	7.4323	1e-08
chr10	80980203	80981001	18	7.8695	4.4e-11
chr10	81036462	81038889	36	5.9021	4.2e-15
chr10	82099247	82099774	11	7.2137	5.3e-07
chr10	82229905	82230413	14	18.3622	5e-10
chr10	82382303	82383402	17	11.1485	3.7e-08
chr10	82426347	82427160	16	10.4927	3.5e-09
chr10	82548787	82549478	11	7.2137	6.9e-06
chr10	82572760	82573358	11	14.4274	1.8e-06
chr10	82593006	82595590	26	6.8202	6.7e-08
chr10	82600376	82600723	11	7.2137	8.6e-09
chr10	82621216	82621615	9	11.8043	3.1e-06
chr10	82932291	82933181	19	8.3067	3.3e-11
chr10	82963212	82964208	17	5.5742	9.1e-09
chr10	83017066	83017785	15	19.6738	5e-09
chr10	83070763	83071230	10	6.5579	1.4e-06
chr10	83073118	83075094	24	5.2463	6.9e-09
chr10	83177870	83179440	22	9.6183	2.3e-09
chr10	83423797	83424980	15	19.6738	2.6e-06
chr10	83475196	83475749	13	5.6835	1.3e-08
chr10	83488179	83488539	11	14.4274	1.3e-08
chr10	83758395	83759889	26	5.6835	8.3e-13
chr10	83774218	83774693	11	7.2137	1.9e-07
chr10	83846558	83848245	28	9.1811	3.5e-13
chr10	83935503	83936190	15	6.5579	2.7e-09
chr10	83965780	83966578	18	23.6085	4.4e-11
chr10	84036985	84037393	9	5.9021	3.7e-06
chr10	84063046	84064015	15	19.6738	2.3e-07
chr10	84182362	84182901	14	9.1811	1.1e-09
chr10	84233229	84233592	9	11.8043	1.4e-06
chr10	84245077	84246496	16	5.2463	5.2e-06
chr10	84339545	84340295	12	15.739	2.5e-06
chr10	84445961	84446961	14	18.3622	1.8e-06
chr10	84547823	84548511	11	14.4274	6.6e-06
chr10	84708421	84708724	10	13.1159	2.8e-08
chr10	84894970	84895914	17	22.297	4.2e-09
chr10	84937931	84938429	14	18.3622	3.9e-10
chr10	85033901	85034920	16	5.2463	7.5e-08
chr10	85538024	85538794	14	18.3622	8.4e-08
chr10	85540067	85540717	14	18.3622	1.1e-08
chr10	85794938	85795456	11	7.2137	4.5e-07
chr10	85816297	85816683	11	7.2137	2.5e-08
chr10	85887880	85888851	13	8.5253	6.6e-06
chr10	85914159	85914681	12	7.8695	5.9e-08
chr10	86250638	86252866	30	9.8369	8.6e-12
chr10	86279154	86279585	12	15.739	7.6e-09
chr10	86289980	86290335	9	11.8043	1.2e-06
chr10	86317182	86317785	11	14.4274	1.9e-06
chr10	86324122	86324526	12	15.739	3.8e-09
chr10	86359724	86360173	11	14.4274	1.1e-07
chr10	86487531	86488229	12	7.8695	1.2e-06
chr10	86877506	86878797	19	12.4601	1.3e-08
chr10	87436920	87437153	9	11.8043	3.7e-08
chr10	87541397	87542389	14	6.1207	1.6e-06
chr10	87550045	87552172	23	6.0333	1.1e-07
chr10	87652290	87654273	25	5.4649	1.6e-09
chr10	87742178	87744282	23	7.5416	8.9e-08
chr10	87811779	87812615	12	15.739	7.5e-06
chr10	88603214	88603655	14	18.3622	8.3e-11
chr10	88746190	88747167	13	8.5253	7e-06
chr10	89050628	89051512	17	5.5742	1.6e-09
chr10	89230282	89230774	15	19.6738	3.1e-11
chr10	89287879	89288339	9	5.9021	9.4e-06
chr10	89477617	89478673	16	20.9854	1.2e-07
chr10	90112788	90113252	10	13.1159	1.3e-06
chr10	90206827	90207880	15	9.8369	6.3e-07
chr10	90284256	90284605	10	13.1159	1e-07
chr10	90428783	90430080	17	11.1485	3.6e-07
chr10	90671240	90672354	14	18.3622	6e-06
chr10	90710095	90711299	16	10.4927	6.6e-07
chr10	90854817	90855492	11	14.4274	5.5e-06
chr10	91031926	91032586	15	19.6738	1.6e-09
chr10	91350728	91351882	18	5.9021	1.3e-08
chr10	91781916	91782314	9	11.8043	3e-06
chr10	91922799	91924328	19	8.3067	1.7e-07
chr10	92576400	92576737	9	5.9021	7.9e-07
chr10	92724536	92725158	18	5.9021	8e-13
chr10	92765123	92766823	21	6.8858	4.4e-08
chr10	92793367	92793966	12	7.8695	2.5e-07
chr10	92803771	92805321	25	8.1974	1.1e-11
chr10	92867223	92868338	14	9.1811	6.1e-06
chr10	93195675	93196843	16	6.9951	4.5e-07
chr10	93280872	93282072	15	19.6738	3e-06
chr10	93379464	93379915	11	14.4274	1.2e-07
chr10	93566687	93567748	19	6.23	5.8e-10
chr10	93749602	93750013	9	11.8043	3.9e-06
chr10	93779805	93781025	21	6.8858	1.5e-10
chr10	93830129	93832287	30	7.8695	4e-12
chr10	93930622	93931723	19	8.3067	1.1e-09
chr10	93946405	93947090	12	7.8695	1e-06
chr10	94017839	94020394	24	7.8695	6.9e-07
chr10	94192754	94193594	14	6.1207	2.4e-07
chr10	94246695	94247044	10	13.1159	1e-07
chr10	94268342	94270729	23	15.0832	7.6e-07
chr10	94271711	94273122	23	5.0277	5.9e-11
chr10	94362063	94362446	9	11.8043	2.2e-06
chr10	94582054	94582639	14	18.3622	2.9e-09
chr10	94651662	94652402	14	18.3622	5.2e-08
chr10	94782035	94783515	19	6.23	1.1e-07
chr10	94940580	94941376	12	7.8695	4.6e-06
chr10	94983397	94985389	20	6.5579	2.1e-06
chr10	95089140	95089774	11	14.4274	3.1e-06
chr10	95125089	95126007	14	9.1811	6.7e-07
chr10	95264049	95264510	14	6.1207	1.5e-10
chr10	95295544	95296748	17	11.1485	1.3e-07
chr10	95338544	95338854	9	11.8043	4e-07
chr10	95456241	95456988	12	5.2463	2.4e-06
chr10	95719889	95720334	12	15.739	1.1e-08
chr10	95821607	95822011	10	13.1159	3.8e-07
chr10	96492743	96494139	19	24.9201	4.3e-08
chr10	96914303	96915632	17	11.1485	5e-07
chr10	97256006	97256391	12	15.739	2.2e-09
chr10	98413036	98414109	14	18.3622	4e-06
chr10	98426119	98426900	12	5.2463	3.8e-06
chr10	98505817	98506918	36	5.2463	0
chr10	98540921	98541731	14	9.1811	1.5e-07
chr10	99396344	99397081	12	5.2463	2.1e-06
chr10	99735242	99735739	13	5.6835	3.8e-09
chr10	99847985	99848217	9	11.8043	3.6e-08
chr10	100117259	100117777	13	5.6835	6.1e-09
chr10	100564145	100564586	26	34.1012	0
chr10	102659828	102660148	9	5.9021	5.2e-07
chr10	103075721	103075976	9	11.8043	7.9e-08
chr10	103274137	103274677	12	15.739	8.5e-08
chr10	103408872	103409239	10	13.1159	1.6e-07
chr10	103539752	103540230	11	14.4274	2.1e-07
chr10	104329993	104330365	10	13.1159	1.8e-07
chr10	104362796	104363165	10	13.1159	1.7e-07
chr10	104781372	104782428	36	23.6085	0
chr10	104783032	104783556	10	13.1159	3.8e-06
chr10	105195512	105195871	11	14.4274	1.2e-08
chr10	105202310	105202544	9	11.8043	3.9e-08
chr10	105349700	105350381	11	14.4274	6e-06
chr10	105575873	105576664	12	15.739	4.3e-06
chr10	105665225	105665833	12	5.2463	3e-07
chr10	106153192	106153590	9	11.8043	3e-06
chr10	106156379	106157019	42	18.3622	0
chr10	106886411	106886856	9	11.8043	7.3e-06
chr10	106947394	106947695	9	11.8043	3.1e-07
chr10	107437965	107438456	12	15.739	3.1e-08
chr10	107590684	107591465	12	15.739	3.8e-06
chr10	107794088	107794489	11	7.2137	3.7e-08
chr10	107904569	107905179	12	15.739	3.1e-07
chr10	107981237	107981548	13	8.5253	1.4e-11
chr10	108392987	108393429	10	13.1159	8.5e-07
chr10	109776580	109776816	9	11.8043	4.2e-08
chr10	109791734	109792023	9	11.8043	2.2e-07
chr10	109997231	109998279	14	18.3622	3e-06
chr10	110000725	110001149	13	5.6835	5.8e-10
chr10	110121095	110121502	10	13.1159	4.1e-07
chr10	110167344	110168627	16	5.2463	1.5e-06
chr10	110390247	110391662	17	5.5742	1.2e-06
chr10	110466400	110467154	12	15.739	2.7e-06
chr10	110518698	110519349	11	14.4274	4e-06
chr10	110900273	110900522	10	13.1159	4.6e-09
chr10	110952328	110953076	12	15.739	2.5e-06
chr10	110967424	110967784	13	17.0506	8.3e-11
chr10	111052958	111054502	21	5.5087	8.8e-09
chr10	111185804	111186573	14	6.1207	8.3e-08
chr10	111249049	111249448	9	11.8043	3.1e-06
chr10	111317325	111317940	18	11.8043	6.7e-13
chr10	111431261	111431511	9	11.8043	6.7e-08
chr10	111444545	111444926	9	5.9021	2.1e-06
chr10	111454521	111455218	11	14.4274	7.4e-06
chr10	111931988	111932663	19	12.4601	3e-13
chr10	112209089	112209321	9	11.8043	3.6e-08
chr10	112450342	112450616	10	13.1159	1.1e-08
chr10	114381667	114382371	12	15.739	1.3e-06
chr10	114464064	114464631	17	22.297	2e-12
chr10	114690563	114690973	12	7.8695	4.4e-09
chr10	114856373	114857234	13	8.5253	1.8e-06
chr10	115069025	115069730	15	6.5579	3.8e-09
chr10	115343781	115344197	9	11.8043	4.3e-06
chr10	115421919	115422212	9	11.8043	2.5e-07
chr10	115687644	115688081	16	20.9854	4.7e-13
chr10	115692377	115693265	15	9.8369	7.5e-08
chr10	115736506	115737174	13	8.5253	1.1e-07
chr10	116074565	116075004	11	14.4274	9e-08
chr10	116144184	116145502	30	19.6738	0
chr10	116165421	116166058	17	22.297	1.2e-11
chr10	116219819	116220594	13	5.6835	5.9e-07
chr10	116229357	116229728	10	6.5579	1.8e-07
chr10	116487194	116488233	15	9.8369	5.3e-07
chr10	116510881	116511659	15	19.6738	1.4e-08
chr10	116694313	116694875	10	6.5579	6.9e-06
chr10	116934385	116935087	11	14.4274	7.9e-06
chr10	116958943	116959643	11	14.4274	7.7e-06
chr10	116984985	116986132	17	7.4323	6.7e-08
chr10	117044912	117045631	15	6.5579	5e-09
chr10	117157776	117158949	19	12.4601	2.9e-09
chr10	117175120	117175612	10	6.5579	2.2e-06
chr10	117235949	117237838	20	8.7439	9.6e-07
chr10	117250266	117250602	9	11.8043	7.7e-07
chr10	117256541	117257513	13	5.6835	6.7e-06
chr10	117289912	117290856	16	20.9854	2.7e-08
chr10	117966920	117968296	20	26.2317	6.7e-09
chr10	117973665	117973903	45	9.8369	3.6e-17
chr10	118347101	118347718	11	14.4274	2.4e-06
chr10	118404156	118404541	11	14.4274	2.5e-08
chr10	118543513	118544149	14	18.3622	8.3e-09
chr10	118567283	118569399	21	13.7716	1.4e-06
chr10	118815635	118816147	10	13.1159	3.1e-06
chr10	118855004	118855669	11	14.4274	4.8e-06
chr10	118899227	118900116	16	10.4927	1.2e-08
chr10	118918161	118919314	15	19.6738	1.9e-06
chr10	119113502	119113807	9	5.9021	3.5e-07
chr10	119129821	119130054	17	22.297	0
chr10	119506422	119507757	19	6.23	2.2e-08
chr10	119695849	119696200	10	13.1159	1.1e-07
chr10	119792448	119793278	12	15.739	6.9e-06
chr10	119828651	119829305	12	5.2463	6.3e-07
chr10	119900552	119900866	10	13.1159	3.9e-08
chr10	120166302	120167695	18	5.9021	2e-07
chr10	120230153	120230642	10	13.1159	2.1e-06
chr10	120261710	120261966	9	11.8043	8.2e-08
chr10	120739293	120739813	10	13.1159	3.5e-06
chr10	120783843	120784555	11	14.4274	9e-06
chr10	120806272	120806848	13	5.6835	2.1e-08
chr10	121000334	121001165	12	15.739	7e-06
chr10	121011024	121012102	14	9.1811	4.2e-06
chr10	121180198	121181235	15	19.6738	5.2e-07
chr10	121276898	121277658	14	9.1811	7.2e-08
chr10	121359209	121359717	14	6.1207	5e-10
chr10	121419829	121420425	11	7.2137	1.7e-06
chr10	121910826	121911273	17	22.297	4.8e-14
chr10	121969881	121971011	17	11.1485	5.4e-08
chr10	122267957	122268682	15	9.8369	5.5e-09
chr10	122312744	122313150	12	15.739	4e-09
chr10	123092821	123093220	9	11.8043	3.1e-06
chr10	123103751	123105198	17	7.4323	1.6e-06
chr10	123210805	123211449	11	14.4274	3.6e-06
chr10	123542000	123542538	12	7.8695	8.2e-08
chr10	124379677	124380516	12	15.739	7.7e-06
chr10	124668392	124668987	12	15.739	2.4e-07
chr10	125002263	125002515	33	21.6412	0
chr10	125328201	125328637	13	17.0506	8.1e-10
chr10	125658787	125660454	17	11.1485	9.7e-06
chr10	125822006	125823013	14	9.1811	1.9e-06
chr10	125838481	125838945	10	13.1159	1.3e-06
chr10	125852598	125853657	42	11.0173	0
chr10	126132125	126132834	11	14.4274	8.7e-06
chr10	126397216	126399040	32	5.2463	1.3e-15
chr10	126404748	126405291	10	6.5579	5.1e-06
chr10	126415216	126415813	12	15.739	2.4e-07
chr10	126469497	126471082	18	5.9021	1.3e-06
chr10	126567335	126568801	28	5.2463	1.2e-14
chr10	126574798	126575794	15	19.6738	3.2e-07
chr10	126585235	126586999	23	6.0333	3.9e-09
chr10	126612023	126613198	17	5.5742	9.3e-08
chr10	126644362	126644878	10	6.5579	3.3e-06
chr10	126827331	126828276	15	19.6738	1.6e-07
chr10	126866207	126867485	25	8.1974	1.9e-13
chr10	126945130	126946526	20	6.5579	8.5e-09
chr10	126975525	126976464	20	6.5579	1e-11
chr10	127130450	127131697	15	9.8369	4.8e-06
chr10	127442938	127443906	15	9.8369	2.2e-07
chr10	127543872	127544957	15	19.6738	9e-07
chr10	127545499	127546041	13	17.0506	1e-08
chr10	127642615	127643748	17	5.5742	5.6e-08
chr10	127672204	127673775	26	5.6835	2.5e-12
chr10	127685937	127687075	23	6.0333	8.8e-13
chr10	127694380	127694850	11	14.4274	1.8e-07
chr10	127766075	127767500	19	8.3067	5.9e-08
chr10	127856191	127856987	14	6.1207	1.3e-07
chr10	127981046	127982186	14	6.1207	7.7e-06
chr10	128006564	128007236	12	15.739	8.3e-07
chr10	128009208	128009661	12	15.739	1.3e-08
chr10	128107689	128108636	18	7.8695	6.5e-10
chr10	128135204	128136488	22	28.8549	6.1e-11
chr10	128204931	128205631	12	7.8695	1.3e-06
chr10	128223070	128223502	10	6.5579	7e-07
chr10	128298883	128299250	10	6.5579	1.6e-07
chr10	128526691	128527252	10	13.1159	6.8e-06
chr10	129142763	129143715	16	20.9854	3e-08
chr11	3286840	3287301	10	13.1159	1.2e-06
chr11	3294104	3294987	22	9.6183	4.7e-14
chr11	3610053	3611036	15	19.6738	2.7e-07
chr11	3669699	3671095	22	28.8549	2.8e-10
chr11	3823053	3823570	10	13.1159	3.4e-06
chr11	3872849	3873618	14	6.1207	8.3e-08
chr11	3895416	3897016	25	10.9299	2.1e-11
chr11	3946239	3947980	24	10.4927	6.2e-10
chr11	3964779	3965322	12	5.2463	9e-08
chr11	4043085	4044309	20	13.1159	9.7e-10
chr11	4060271	4060982	12	5.2463	1.5e-06
chr11	4120084	4121553	16	10.4927	7.9e-06
chr11	4121850	4122644	14	6.1207	1.2e-07
chr11	4170463	4171811	31	5.0824	0
chr11	4229876	4230182	9	11.8043	3.6e-07
chr11	4565517	4565765	10	6.5579	4.4e-09
chr11	4567498	4569054	18	5.9021	9.7e-07
chr11	4571990	4572657	15	6.5579	1.8e-09
chr11	4572962	4573593	13	17.0506	5.9e-08
chr11	4584222	4585187	18	23.6085	8.7e-10
chr11	4585512	4586351	12	5.2463	7.7e-06
chr11	4617551	4618033	11	14.4274	2.2e-07
chr11	4656009	4659379	38	16.6134	3.1e-12
chr11	4698263	4698934	12	15.739	8.2e-07
chr11	4821258	4821952	15	9.8369	3.1e-09
chr11	4857451	4859105	23	7.5416	1.2e-09
chr11	4928177	4928960	17	11.1485	2.7e-10
chr11	4987673	4988168	14	9.1811	3.6e-10
chr11	5065296	5065979	11	7.2137	6.2e-06
chr11	5076418	5078476	30	5.6211	1.3e-12
chr11	5090932	5091879	20	13.1159	1.2e-11
chr11	5096326	5097674	20	8.7439	4.8e-09
chr11	5105412	5106074	11	7.2137	4.6e-06
chr11	5144949	5145789	12	7.8695	7.8e-06
chr11	5329437	5330109	11	14.4274	5.3e-06
chr11	5336191	5337614	18	11.8043	2.8e-07
chr11	5382477	5383024	10	13.1159	5.5e-06
chr11	5401166	5402082	16	20.9854	1.8e-08
chr11	5481978	5483107	15	6.5579	1.5e-06
chr11	5583591	5585064	16	6.9951	8.2e-06
chr11	5603997	5604927	17	5.5742	3.4e-09
chr11	5614869	5616454	18	5.9021	1.3e-06
chr11	5698903	5700894	36	5.2463	0
chr11	5730870	5732396	17	7.4323	3.1e-06
chr11	5737235	5737962	15	9.8369	5.7e-09
chr11	5839473	5840160	12	7.8695	1e-06
chr11	5893694	5898700	44	7.2137	1.8e-10
chr11	5923932	5925220	15	6.5579	6.9e-06
chr11	5948647	5950049	16	20.9854	4.5e-06
chr11	6093073	6093507	11	14.4274	8e-08
chr11	6121356	6121775	14	18.3622	4.3e-11
chr11	6437439	6438058	11	7.2137	2.5e-06
chr11	6462340	6462741	13	8.5253	3e-10
chr11	6550383	6550890	11	14.4274	3.7e-07
chr11	6775175	6776103	13	8.5253	4.1e-06
chr11	6862857	6863273	9	11.8043	4.3e-06
chr11	6865761	6866992	17	7.4323	1.8e-07
chr11	6947234	6947623	9	11.8043	2.5e-06
chr11	7068527	7070802	21	5.5087	4.3e-06
chr11	7353873	7354605	12	15.739	2e-06
chr11	7506935	7507240	9	5.9021	3.5e-07
chr11	7696574	7696806	9	11.8043	3.6e-08
chr11	7889023	7889932	13	17.0506	3.3e-06
chr11	8347218	8349555	36	5.9021	1.2e-15
chr11	8425795	8427479	24	6.2956	3.2e-10
chr11	8454727	8455616	15	9.8369	7.6e-08
chr11	8458151	8458621	11	14.4274	1.8e-07
chr11	8475740	8476601	14	6.1207	3.2e-07
chr11	8529538	8530112	10	13.1159	8.3e-06
chr11	8543293	8543843	10	13.1159	5.7e-06
chr11	8555863	8556968	20	13.1159	1.7e-10
chr11	8592405	8592994	17	5.5742	3.6e-12
chr11	8595200	8595838	12	5.2463	4.9e-07
chr11	8608122	8609682	36	23.6085	0
chr11	8703403	8703764	9	11.8043	1.4e-06
chr11	8707020	8707360	12	7.8695	5.6e-10
chr11	8711131	8711679	12	15.739	9.9e-08
chr11	9300421	9301280	13	8.5253	1.8e-06
chr11	9376358	9376960	13	17.0506	3.5e-08
chr11	9560448	9560874	11	14.4274	6.7e-08
chr11	10811398	10812522	17	11.1485	5e-08
chr11	10820159	10821662	22	28.8549	1.1e-09
chr11	11227925	11228286	11	7.2137	1.3e-08
chr11	11645116	11645602	10	13.1159	2e-06
chr11	11728692	11729104	10	13.1159	4.6e-07
chr11	11836960	11837408	9	5.9021	7.7e-06
chr11	11865754	11866255	12	15.739	3.8e-08
chr11	11868613	11869403	12	15.739	4.3e-06
chr11	11925774	11926878	19	6.23	1.1e-09
chr11	13053586	13054159	12	15.739	1.6e-07
chr11	13237522	13238181	14	6.1207	1.3e-08
chr11	14682379	14682947	12	15.739	1.5e-07
chr11	14949646	14950274	12	5.2463	4.1e-07
chr11	15060624	15062949	30	6.5579	2.4e-11
chr11	15660901	15661712	15	6.5579	2.4e-08
chr11	16210273	16210864	16	20.9854	3.8e-11
chr11	16669078	16669974	13	8.5253	2.8e-06
chr11	17254998	17255390	9	11.8043	2.7e-06
chr11	17360217	17360695	11	7.2137	2.1e-07
chr11	17775050	17776158	15	6.5579	1.2e-06
chr11	17911241	17911762	10	6.5579	3.6e-06
chr11	18231621	18231863	9	11.8043	5.1e-08
chr11	18298657	18299203	15	19.6738	1.3e-10
chr11	18835009	18835548	10	6.5579	4.8e-06
chr11	18896503	18897142	11	7.2137	3.3e-06
chr11	19239120	19240495	22	7.2137	2.1e-10
chr11	19344577	19344928	9	11.8043	1.1e-06
chr11	19471793	19473490	18	11.8043	3.2e-06
chr11	19718443	19720384	25	5.4649	1.1e-09
chr11	19746356	19746693	10	13.1159	7.5e-08
chr11	19859961	19861835	19	12.4601	3.3e-06
chr11	19911645	19912108	10	13.1159	1.3e-06
chr11	20199192	20200032	14	9.1811	2.4e-07
chr11	20302096	20303027	14	9.1811	7.9e-07
chr11	20533580	20533870	9	11.8043	2.3e-07
chr11	20775008	20776138	14	9.1811	7e-06
chr11	20898831	20900114	16	10.4927	1.5e-06
chr11	21101580	21101987	12	15.739	4.1e-09
chr11	21240200	21240590	9	11.8043	2.6e-06
chr11	21298390	21298865	11	14.4274	1.9e-07
chr11	22079795	22080217	9	11.8043	4.8e-06
chr11	22090535	22091082	10	13.1159	5.5e-06
chr11	22120987	22121708	12	5.2463	1.7e-06
chr11	22164668	22165738	16	10.4927	1.4e-07
chr11	22533267	22534340	14	9.1811	4e-06
chr11	22742313	22742771	12	15.739	1.5e-08
chr11	22752757	22753760	19	24.9201	2.3e-10
chr11	22791112	22791525	10	13.1159	4.7e-07
chr11	22932731	22932993	9	11.8043	9.9e-08
chr11	23074823	23075180	12	15.739	9.6e-10
chr11	23620126	23621251	14	9.1811	6.7e-06
chr11	24140939	24141216	9	11.8043	1.6e-07
chr11	24440355	24440889	12	7.8695	7.6e-08
chr11	24519053	24520592	19	8.3067	1.9e-07
chr11	25055292	25055624	9	11.8043	7e-07
chr11	25286051	25287507	18	11.8043	3.8e-07
chr11	25325119	25325532	12	7.8695	4.8e-09
chr11	25472065	25472494	10	6.5579	6.5e-07
chr11	26102652	26103836	17	7.4323	1e-07
chr11	26287164	26288374	16	5.2463	7e-07
chr11	26890544	26891699	15	6.5579	1.9e-06
chr11	27166478	27167119	12	15.739	5.1e-07
chr11	27170549	27171398	13	8.5253	1.6e-06
chr11	27876475	27876984	12	15.739	4.5e-08
chr11	28062437	28062905	15	19.6738	1.6e-11
chr11	28329652	28330199	11	14.4274	7.6e-07
chr11	29456257	29456501	9	5.9021	5.5e-08
chr11	30104465	30105396	13	5.6835	4.2e-06
chr11	30135509	30136353	12	15.739	8.2e-06
chr11	30266582	30267026	9	11.8043	7.1e-06
chr11	30449656	30449889	24	31.4781	0
chr11	30799281	30799710	9	5.9021	5.4e-06
chr11	31207058	31207499	13	17.0506	9.3e-10
chr11	31252188	31252705	16	20.9854	5.5e-12
chr11	31519047	31520422	16	20.9854	3.5e-06
chr11	31579784	31580467	11	7.2137	6.2e-06
chr11	31618168	31618488	9	11.8043	5.2e-07
chr11	31626372	31627031	12	15.739	6.8e-07
chr11	31642308	31643245	17	22.297	3.8e-09
chr11	31666577	31668179	22	7.2137	3.3e-09
chr11	31734718	31735455	12	7.8695	2.1e-06
chr11	31739131	31739682	10	13.1159	5.8e-06
chr11	31903634	31903964	9	11.8043	6.6e-07
chr11	31995567	31996229	12	15.739	7.1e-07
chr11	32056309	32058080	21	9.1811	8.6e-08
chr11	32089425	32091577	20	6.5579	6.5e-06
chr11	32097968	32100132	27	35.4128	4.6e-10
chr11	32115994	32116859	13	17.0506	1.9e-06
chr11	32155041	32157021	21	13.7716	5.1e-07
chr11	32256721	32257485	12	15.739	3e-06
chr11	32269239	32270043	16	6.9951	3e-09
chr11	32418739	32419145	12	15.739	4e-09
chr11	32453451	32454085	13	17.0506	6.2e-08
chr11	32478888	32479375	10	13.1159	2e-06
chr11	32504851	32505502	11	7.2137	4e-06
chr11	32726383	32726801	10	13.1159	5.2e-07
chr11	32757339	32758247	15	9.8369	1e-07
chr11	32871205	32873382	27	17.7064	5.3e-10
chr11	32899120	32899928	13	5.6835	9.2e-07
chr11	32934408	32934872	10	6.5579	1.3e-06
chr11	33019456	33019784	9	11.8043	6.3e-07
chr11	33117362	33117945	15	9.8369	3.1e-10
chr11	33257845	33258568	13	5.6835	2.7e-07
chr11	33401793	33402253	11	14.4274	1.4e-07
chr11	33496739	33498277	24	5.2463	5.5e-11
chr11	33638652	33639189	11	14.4274	6.4e-07
chr11	33661902	33662953	16	10.4927	1.1e-07
chr11	33697041	33698816	18	11.8043	5.8e-06
chr11	33750966	33751661	11	7.2137	7.2e-06
chr11	33779641	33780538	14	6.1207	5.1e-07
chr11	33933235	33933688	11	14.4274	1.2e-07
chr11	33965169	33965476	10	13.1159	3.2e-08
chr11	33974460	33975220	14	18.3622	7.2e-08
chr11	34132592	34134055	18	23.6085	4.1e-07
chr11	34263482	34263950	14	9.1811	1.8e-10
chr11	34353988	34354572	10	6.5579	9.6e-06
chr11	34419590	34420875	16	10.4927	1.5e-06
chr11	34430700	34431396	14	9.1811	2.5e-08
chr11	34656893	34658059	19	6.23	2.6e-09
chr11	34691342	34691712	10	13.1159	1.7e-07
chr11	34701928	34702358	11	14.4274	7.3e-08
chr11	34976079	34976564	10	13.1159	1.9e-06
chr11	35012438	35013205	13	5.6835	5.2e-07
chr11	35334986	35336304	17	7.4323	4.5e-07
chr11	35410979	35411553	11	7.2137	1.2e-06
chr11	35422224	35422542	11	7.2137	3.6e-09
chr11	35445885	35446705	16	10.4927	3.9e-09
chr11	35447602	35449273	20	6.5579	1.5e-07
chr11	35453033	35454036	15	19.6738	3.5e-07
chr11	35531240	35532376	16	20.9854	3.1e-07
chr11	35532827	35533775	14	18.3622	9.7e-07
chr11	35559318	35560125	12	5.2463	5.3e-06
chr11	35577767	35579337	18	5.9021	1.1e-06
chr11	35682854	35683948	16	6.9951	1.9e-07
chr11	35804325	35806195	19	12.4601	3.2e-06
chr11	36020633	36021077	108	70.8256	0
chr11	36208244	36209148	13	17.0506	3.1e-06
chr11	36300383	36300665	9	11.8043	1.8e-07
chr11	36352296	36353691	16	6.9951	4.2e-06
chr11	37100269	37100852	10	13.1159	9.4e-06
chr11	37241726	37242043	9	11.8043	4.8e-07
chr11	38732588	38733406	16	20.9854	3.8e-09
chr11	38843035	38843754	11	14.4274	9.9e-06
chr11	39569139	39569444	10	13.1159	3e-08
chr11	39673321	39674181	14	6.1207	3.1e-07
chr11	40525820	40526205	9	11.8043	2.3e-06
chr11	40766330	40767027	12	7.8695	1.2e-06
chr11	42195171	42196286	14	6.1207	6.1e-06
chr11	42763627	42764074	13	5.6835	1.1e-09
chr11	42845722	42846433	12	7.8695	1.5e-06
chr11	43228522	43229412	14	18.3622	4.7e-07
chr11	43306503	43306940	14	18.3622	7.3e-11
chr11	43333824	43334279	11	14.4274	1.3e-07
chr11	43431242	43431600	9	11.8043	1.3e-06
chr11	43486275	43487410	21	9.1811	4.1e-11
chr11	43657535	43657982	11	14.4274	1.1e-07
chr11	43665140	43665536	10	13.1159	3.2e-07
chr11	44073225	44073823	12	7.8695	2.5e-07
chr11	44192754	44193322	12	7.8695	1.5e-07
chr11	44531225	44531642	11	14.4274	5.4e-08
chr11	44829251	44829697	122	80.0067	0
chr11	44962861	44963477	11	7.2137	2.4e-06
chr11	45035560	45035832	9	11.8043	1.4e-07
chr11	45256773	45257014	9	5.9021	5e-08
chr11	45651236	45651596	10	6.5579	1.4e-07
chr11	45690523	45691361	14	9.1811	2.3e-07
chr11	45691690	45692646	13	5.6835	5.6e-06
chr11	45889921	45890380	15	19.6738	1.2e-11
chr11	45986980	45987839	14	18.3622	3.1e-07
[truncated: 14,408 more rows]
