# Supplementary material for: Genome-Wide uH2A Localization Analysis Highlights Bmi1-Dependent Deposition of the Mark at Repressed Genes
Source: PLoS Genet. 2009 Jun 5;5(6):e1000506. doi: 10.1371/journal.pgen.1000506 (PMC2683938; doi:10.1371/journal.pgen.1000506)
Supplement: Table S3 — Bmi1-dependent peaks corresponding to gene promoter regions. (0.08 MB XLS) [file pgen.1000506.s004.xls]

## Sheet: Sheet1
chr	peak_start	peak_end	promoter_start	promoter_stop	gene_overlap
chr8	3278573	3279511	3278617	3280617	Insr
chr19	3322266	3322647	3322300	3324300	Cpt1a
chr2	3340418	3342098	3338920	3340920	Meig1
chr5	3349575	3350733	3349317	3351317	Cdk6
chr13	3609392	3610666	3609354	3611354	BC016423
chr19	3850890	3852381	3850772	3852772	Chka
chr16	3891120	3891962	3890860	3892860	Nlrc3
chr13	3944726	3945240	3943595	3945595	Ucn3
chr11	3964779	3965322	3963843	3965843	Sec14l3
chr19	4037637	4038690	4036912	4038912	Gstp1
chr11	4060271	4060982	4059296	4061296	4930562D19Rik
chr4	4064878	4066379	4064592	4066592	Penk1
chr16	4599170	4599559	4598297	4600297	Dnaja3
chr16	4878787	4880099	4878558	4880558	Anks3
chr1	5008182	5009014	5008460	5010460	Rgs20
chr5	5520244	5520970	5519879	5521879	Cldn12
chr19	5601895	5602776	5600872	5602872	Rnaseh2c
chr5	5700441	5700832	5699574	5701574	Steap2
chr11	5737235	5737962	5736763	5738763	Polm
chr10	6079375	6080098	6079163	6081163	Akap12
chr14	6889821	6890677	6889121	6891121	Pxk
chr10	7470042	7471035	7470107	7472107	BC013529
chr16	8386056	8386612	8385133	8387133	BC024814
chr16	8429410	8430536	8427809	8429809	Abat
chr19	8730297	8730654	8730049	8732049	Chrm1
chr19	8807628	8808557	8807864	8809864	Stx5a
chrX	8819315	8820097	8818942	8820942	Dynlt3
chr19	8823694	8824353	8823147	8825147	Nxf1
chr15	9380272	9381203	9379752	9381752	Capsl
chr2	9795730	9797402	9795453	9797453	Gata3
chr3	10281787	10282923	10282715	10284715	Fabp12
chr3	10349079	10349961	10348504	10350504	Chmp4c
chr19	10591878	10592837	10591254	10593254	0610038F07Rik
chr19	10643758	10644762	10643142	10645142	Tmem138
chr10	10839181	10840112	10838619	10840619	Shprh
chr4	11180742	11181930	11180376	11182376	Ints8
chr8	11479031	11480430	11477471	11479471	Rab20
chr8	11554451	11557738	11555037	11557037	Ing1
chr19	11758214	11759429	11757096	11759096	Oosp1
chr7	11822376	11822839	11821513	11823513	Rps5
chr7	11878023	11878469	11877026	11879026	Zfp446
chr7	11934400	11935447	11933923	11935923	Chmp2a
chr13	12159704	12161558	12159998	12161998	Ryr2
chr19	12275061	12275614	12275612	12277612	Olfr1431
chr19	12350734	12351368	12349094	12351094	Olfr1433
chr17	12351383	12352841	12350062	12352062	Slc22a3
chr17	12612658	12614043	12612064	12614064	Igf2r
chr19	12865956	12867601	12864627	12866627	Lpxn
chr16	13585589	13586105	13584443	13586443	Bfar
chr10	13655929	13657719	13655576	13657576	Hivep2
chr7	15080785	15081503	15079893	15081893	Sepw1
chr18	15293355	15295144	15293464	15295464	Kctd1
chr7	16152235	16153855	16152109	16154109	Ccdc8
chr7	16214187	16215188	16214201	16216201	Hif3a
chr16	17037770	17038253	17037669	17039669	2610318N02Rik
chr1	17586770	17587218	17586208	17588208	Pi15
chr10	17924027	17924809	17923397	17925397	Ccdc28a
chr10	18533565	18535201	18533486	18535486	Perp
chr9	18887589	18887821	18886396	18888396	Olfr837
chr7	18955300	18955739	18954331	18956331	Cblc
chr13	18955796	18956483	18954835	18956835	Amph
chr7	19015607	19020043	19018821	19020821	Ceacam16
chr9	20752352	20753978	20752138	20754138	Mrpl4
chr13	20801210	20802954	20800583	20802583	Aoah
chr2	20885612	20887523	20884475	20886475	Arhgap21
chr5	21054666	21055637	21054350	21056350	Lrrc17
chr9	21257777	21260090	21259588	21261588	Tmed1
chr9	21260374	21260739	21259588	21261588	Tmed1
chr9	21737919	21739178	21738855	21740855	Rgl3
chr6	22237885	22239670	22237230	22239230	Wnt16
chr10	22508752	22509599	22508544	22510544	Tcf21
chr4	22576973	22579025	22577966	22579966	Pou3f2
chr19	23207787	23210230	23207322	23209322	Klf9
chr14	23318999	23319699	23318511	23320511	Polr3a
chr16	23344334	23345439	23343466	23345466	Rtp1
chr17	23410732	23412549	23410640	23412640	Cldn9
chr17	23562093	23564561	23562687	23564687	Prss33
chr13	23569552	23570068	23568830	23570830	Hist1h3e
chr13	23746566	23747571	23745271	23747271	Hist1h1c
chr5	23872364	23873899	23873883	23875883	Nos3
chr17	23892308	23892994	23890355	23892355	Amdhd2
chr17	23947893	23948988	23947369	23949369	1600002H07Rik
chr5	23956708	23957086	23956911	23958911	Tmub1
chr1	24130385	24131796	24130974	24132974	Col9a1
chr5	24194606	24195185	24194879	24196879	Nub1
chr17	24426414	24427041	24424942	24426942	Noxo1
chr7	24468181	24468998	24468071	24470071	Cd177
chr19	24543510	24544398	24543571	24545571	Fam122a
chr10	24617548	24618058	24615886	24617886	Arg1
chr2	24756130	24758016	24756172	24758172	Arrdc1
chr17	24843346	24843754	24842375	24844375	Telo2
chr2	24875204	24875790	24875387	24877387	Nelf
chr2	25216104	25217656	25216882	25218882	Entpd2
chr2	25217975	25218685	25216882	25218882	Entpd2
chr2	25396091	25396906	25395880	25397880	Phpt1
chr17	25461657	25463107	25462639	25464639	Mslnl
chr14	25471293	25471861	25470380	25472380	Arf4
chr2	25844528	25845492	25842720	25844720	Ubac1
chr2	26182251	26183564	26180556	26182556	Card9
chr8	26191025	26191723	26190370	26192370	Adam3
chr11	26287164	26288374	26286083	26288083	Fancl
chr17	26829741	26831284	26828029	26830029	ENSMUSG00000073431
chr7	27182034	27183343	27181599	27183599	Sertad3
chr19	27496438	27496978	27495917	27497917	D19Bwg1357e
chr15	27970243	27970996	27969437	27971437	Trio
chr7	28476060	28476804	28474284	28476284	Nfkbib
chr14	28804914	28806397	28806345	28808345	Actr8
chr13	28959335	28960722	28960147	28962147	Sox4
chr12	29208787	29209896	29208558	29210558	Colec11
chr7	29212564	29214726	29213220	29215220	Sipa1l3
chr12	29220852	29222120	29221193	29223193	Rps7
chr5	29807883	29809749	29808257	29810257	Mnx1
chr7	29903040	29904001	29902808	29904808	Capns1
chr2	29915362	29916001	29914644	29916644	Zdhhc12
chr7	30020663	30024280	30022575	30024575	AI428936
chr14	30045462	30046265	30045881	30047881	Sema3g
chr5	30065384	30065772	30065684	30067684	Dnajb6
chr2	30087858	30090399	30087557	30089557	Phyhd1
chr13	30344350	30344796	30342820	30344820	Agtr1a
chr2	30417737	30418590	30416052	30418052	Cstad
chr7	30652581	30653342	30651777	30653777	Hamp
chr7	30681603	30683061	30680964	30682964	Lsr
chr7	30685947	30686263	30684802	30686802	Tmem162
chr6	30686871	30688085	30687072	30689072	Mest
chr3	30700922	30702150	30699325	30701325	Mds1
chr7	30767835	30768323	30767694	30769694	Lgi4
chr3	30837748	30839065	30837656	30839656	Lrrc34
chr17	31115068	31115995	31113960	31115960	Pde9a
chr16	31234945	31235805	31233343	31235343	Apod
chr5	31235932	31236850	31235942	31237942	Preb
chr17	31248394	31249388	31247824	31249824	Ndufv3
chr3	31340845	31341883	31339868	31341868	Cldn11
chr5	31771205	31772451	31770341	31772341	Gpn1
chr18	31902209	31904008	31901889	31903889	Ammecr1l
chr11	32097968	32100132	32099279	32101279	Il9r
chr19	32170023	32170656	32168137	32170137	Asah2
chr12	32793304	32795685	32792717	32794717	Pik3cg
chr14	32881504	32882095	32881561	32883561	Antxrl
chr14	32915552	32915889	32914081	32916081	Anxa8
chr17	33161710	33162838	33161406	33163406	Myo1f
chr7	33448590	33448830	33447055	33449055	Abpz
chr17	33449038	33449528	33448213	33450213	Cd320
chr10	33640278	33640606	33639628	33641628	Zufsp
chr7	33803550	33804465	33803190	33805190	OTTMUSG00000008394
chr17	33813308	33814124	33813777	33815777	Tap2
chr17	34212079	34212841	34210617	34212617	Rnf5
chr17	34444861	34446085	34443959	34445959	Stk19
chr7	34519784	34522101	34520436	34522436	Chst8
chr7	34828987	34830139	34827052	34829052	Cebpa
chr18	34884982	34886720	34883879	34885879	Fam53c
chr7	35041228	35043634	35042083	35044083	Rhpn2
chr18	35057738	35058679	35056977	35058977	Etf1
chr6	35236441	35238119	35237278	35239278	Slc13a4
chr16	35282925	35283927	35282665	35284665	Sec22a
chr18	35753769	35754376	35752192	35754192	Slc23a1
chr2	35870705	35871513	35870301	35872301	Ndufa8
chr1	36216557	36218011	36216971	36218971	Neurl3
chr1	36479669	36481022	36479275	36481275	Ankrd23
chr2	36690118	36691858	36690576	36692576	Olfr352
chr3	36880503	36881409	36880716	36882716	Trpc3
chr5	37337365	37339460	37338164	37340164	Jakmip1
chr19	37499021	37499938	37498984	37500984	Hhex
chr8	37562699	37564055	37562344	37564344	D8Ertd82e
chr17	37690477	37690763	37690029	37692029	Olfr131
chr18	37840666	37841379	37839807	37841807	Pcdhga7
chr6	38228538	38229162	38227867	38229867	Zc3hav1l
chr7	38237898	38238426	38236281	38238281	EG434171
chr18	38375901	38376770	38375232	38377232	0610009O20Rik
chr18	38408898	38410033	38409375	38411375	Pcdh12
chr5	38446891	38448832	38446716	38448716	Nsg1
chr18	38464339	38465235	38463967	38465967	Gnpda1
chr3	38645574	38646235	38646106	38648106	Ankrd50
chr5	38972475	38973335	38971999	38973999	Zfp518b
chr10	39675619	39676062	39675062	39677062	BC021785
chr13	40743556	40745176	40743797	40745797	Tcfap2a
chr6	40816134	40818591	40816101	40818101	Moxd2
chr3	40943692	40944146	40942403	40944403	Mfsd8
chr10	41179617	41180156	41177755	41179755	Smpd2
chr6	42215846	42216597	42215291	42217291	Clcn1
chr4	42973088	42975328	42973193	42975193	Dnajb5
chr19	43728146	43729430	43727192	43729192	Slc25a28
chr9	43984447	43985503	43984041	43986041	Cbl
chr5	44107007	44108139	44106140	44108140	Bst1
chr7	44332128	44333589	44332476	44334476	0610012D14Rik
chr9	44729673	44731685	44730426	44732426	Cd3g
chr7	44990675	44992732	44990153	44992153	Snord35b
chr19	45127811	45129163	45128449	45130449	Kazald1
chr4	45206172	45207742	45205005	45207005	Frmpd1
chr7	45590145	45591702	45588261	45590261	Fam83e
chr14	45743568	45744365	45743119	45745119	Gmfb
chr5	45781517	45782120	45780671	45782671	Lap3
chr19	46128916	46129890	46128173	46130173	Nolc1
chr4	46216808	46217428	46216411	46218411	Xpa
chr19	46391005	46392731	46390935	46392935	Cuedc2
chr19	46743083	46743802	46742216	46744216	2010012O05Rik
chr6	47976658	47977263	47976700	47978700	Zfp777
chr6	48465738	48466178	48466154	48468154	Atp6v0e2
chr14	48824425	48825844	48822892	48824892	Olfr722
chr9	48854294	48855215	48853710	48855710	Tmprss5
chr17	49030799	49031292	49028904	49030904	Daam2
chr4	49079948	49081580	49079561	49081561	E130309F12Rik
chr13	49693654	49694440	49693080	49695080	Iars
chr7	49776959	49778303	49777789	49779789	Slc6a5
chr6	51362279	51363241	51361252	51363252	Nfe2l3
chr11	51425503	51427543	51427179	51429179	Agxt2l2
chr7	51728752	51729873	51729286	51731286	Fancf
chr2	51757680	51758386	51756018	51758018	Rbm43
chr6	52133306	52134474	52133170	52135170	Hoxa5
chr6	52169533	52170548	52169464	52171464	Hoxa10
chr17	52944092	52945379	52943162	52945162	Rab5a
chrX	52944337	52945054	52943703	52945703	Mmgt1
chr14	53384610	53384926	53384808	53386808	Mmp14
chr11	53479115	53479943	53477125	53479125	Il13
chr11	53734547	53735446	53734083	53736083	Slc22a5
chr4	53735208	53735892	53734281	53736281	Fktn
chr2	53899501	53901805	53899938	53901938	Rprm
chr14	53921487	53922906	53919780	53921780	Myh6
chr5	53996440	53997657	53994952	53996952	Cckar
chr13	54599411	54600788	54598696	54600696	Nop16
chr13	54758087	54759798	54758291	54760291	Gprin1
chr13	54774129	54776424	54775062	54777062	Sncb
chr14	54898783	54899512	54897732	54899732	Cma1
chr19	55153074	55153960	55151697	55153697	Gpam
chrX	55480072	55481312	55480220	55482220	Fgf13
chr13	55602682	55603213	55601756	55603756	Tmed9
chr17	56296848	56297816	56297513	56299513	Rpl36
chr13	56305267	56306687	56305173	56307173	Cxcl14
chr12	56516557	56517463	56516046	56518046	Insm2
chr9	56650977	56652082	56649100	56651100	Odf3l1
chr17	56667090	56667952	56666250	56668250	Acer1
chr17	56877579	56879689	56878521	56880521	Tnfsf14
chr14	57027196	57028553	57025795	57027795	Fgf9
chr7	57458432	57459964	57457397	57459397	Gabrb3
chr18	57479474	57480958	57479109	57481109	Prrc1
chr12	57529930	57530929	57530296	57532296	Nkx2-9
chr15	57814392	57816156	57814985	57816985	Fam83a
chr15	57905611	57905929	57905572	57907572	Zhx1
chr11	58139161	58139985	58138308	58140308	Zfp672
chr6	58835993	58836712	58835704	58837704	Nap1l5
chr9	59504650	59507202	59504769	59506769	Gramd2
chr10	59672906	59673908	59672094	59674094	Psap
chr4	60008542	60009477	60008110	60010110	Slc46a2
chr1	60042719	60043423	60041424	60043424	Wdr12
chr19	60844336	60846240	60844356	60846356	Eif3a
chr18	61049869	61051774	61050000	61052000	Camk2a
chr18	61159569	61162105	61160568	61162568	Cdx1
chr11	61268226	61269830	61269081	61271081	Rnf112
chr11	61501009	61502224	61499604	61501604	Fam83g
chr10	61506675	61506993	61505370	61507370	2010107G23Rik
chr4	61772302	61773222	61771805	61773805	Slc31a2
chr4	62010793	62011898	62010375	62012375	Pole3
chr9	62334414	62335583	62334050	62336050	Coro2b
chr11	62544595	62545418	62544288	62546288	Zfp287
chr9	62635317	62636016	62635792	62637792	Cln6
chr4	62888880	62889821	62888806	62890806	Akna
chr14	63037942	63038933	63038499	63040499	4933401F05Rik
chr1	63046948	63048217	63047543	63049543	Ino80d
chr10	63485235	63485691	63484612	63486612	Lrrtm3
chr9	64078954	64080027	64078612	64080612	Tipin
chr13	64138066	64139366	64137552	64139552	Slc35d2
chr6	65310892	65311375	65309871	65311871	C130060K24Rik
chr14	65962231	65963376	65961987	65963987	Bnip3l
chr11	65985571	65985927	65983746	65985746	Dnahc9
chr12	65994252	65994891	65993210	65995210	Fancm
chr18	66062620	66064747	66063458	66065458	Rax
chr14	66185922	66186505	66186401	66188401	Ebf2
chr2	66435234	66435868	66434791	66436791	Scn9a
chr18	66583260	66584742	66582972	66584972	Pmaip1
chr9	67639693	67640105	67638559	67640559	Vps13c
chr18	67677404	67678233	67677090	67679090	Spire1
chr11	67782550	67782919	67780837	67782837	Wdr16
chr2	69181148	69181661	69180300	69182300	Dhrs9
chr14	69376784	69377824	69376348	69378348	Fgf17
chr11	69420968	69421614	69421155	69423155	Atp1b2
chr11	69433937	69434659	69433063	69435063	Shbg
chr11	69481817	69482266	69481257	69483257	Cd68
chr11	69636499	69637854	69637360	69639360	Spem1
chr10	69640665	69641445	69639632	69641632	Slc16a9
chr11	70046383	70046953	70044916	70046916	Bcl6b
chr11	70071307	70071934	70070536	70072536	Alox12
chr12	70077442	70077928	70076675	70078675	Rps29
chr12	70115278	70116965	70116034	70118034	1110034A24Rik
chr11	70335874	70338609	70334403	70336403	Gltpd2
chrX	70498292	70499108	70498254	70500254	Flna
chr2	71167842	71168659	71167393	71169393	Slc25a12
chr11	72020455	72021729	72018566	72020566	4933427D14Rik
chr5	72480868	72481631	72481463	72483463	Atp10d
chr8	72554081	72555170	72553537	72555537	AI449175
chr11	72814787	72815767	72814339	72816339	P2rx1
chr11	73139269	73139876	73139829	73141829	Aspa
chr11	73140587	73141616	73139829	73141829	Aspa
chr8	73231638	73233658	73230441	73232441	Ddx49
chr9	73907307	73907987	73906465	73908465	Wdr72
chr11	74406474	74408119	74405353	74407353	Garnl4
chr14	74487735	74488800	74487648	74489648	Cog3
chr8	74495150	74497107	74494638	74496638	Nxnl1
chr12	74503743	74504978	74502878	74504878	Prkch
chr2	74522750	74524688	74521816	74523816	Hoxd4
chr15	74589200	74590146	74589822	74591822	Ly6d
chr15	74590794	74591583	74589822	74591822	Ly6d
chr8	74607115	74607687	74606317	74608317	Jak3
chr17	74622312	74623339	74621812	74623812	Ttc27
chr15	74682340	74682960	74682573	74684573	Cyp11b2
chr9	74739451	74740245	74738656	74740656	BC031353
chr10	74850094	74852356	74849749	74851749	Upb1
chr9	75018787	75019052	75016922	75018922	Myo5c
chr8	75062893	75063452	75063280	75065280	Tpm4
chr10	75216207	75217103	75216090	75218090	Ddt
chr10	75223273	75224768	75224130	75226130	Gstt3
chr15	75257871	75260232	75258084	75260084	9030619P08Rik
chr11	75324464	75325915	75325288	75327288	Rilp
chr9	75469464	75470219	75468926	75470926	Scg3
chr3	76041668	76042335	76041758	76043758	Golim4
chr2	76138318	76139926	76138492	76140492	Pde11a
chr2	76140247	76141223	76138492	76140492	Pde11a
chr15	76154094	76155702	76153651	76155651	Exosc4
chr11	76214095	76215724	76214336	76216336	Nxn
chr13	76305849	76306471	76304887	76306887	Glrx
chr15	76877690	76878825	76876923	76878923	Mb
chr11	76894662	76895012	76893630	76895630	Ccdc55
chr5	77405539	77406114	77404886	77406886	Pdcl2
chr10	77587341	77588438	77587278	77589278	Pwp2
chr15	77999971	78001540	78000363	78002363	Rabl4
chr8	78005852	78008075	78004599	78006599	Mcm5
chr15	78369606	78371032	78370600	78372600	Sstr3
chr2	78669287	78670256	78668885	78670885	Ube2e3
chr17	78957085	78958545	78955963	78957963	Qpct
chr7	79003673	79004909	79003531	79005531	Hapln3
chr10	79159234	79160090	79157247	79159247	Fgf22
chr3	79230449	79231637	79230802	79232802	Rapgef2
chr7	79665897	79666605	79666119	79668119	Mesp1
chr1	79738423	79738873	79736660	79738660	Serpine2
chr10	79791105	79792858	79789780	79791780	Mex3d
chr12	79825440	79826159	79824778	79826778	Plek2
chr12	79923746	79925344	79925117	79927117	6330442E10Rik
chr11	79970456	79971585	79969356	79971356	Adap2
chr10	80075375	80075772	80074105	80076105	Mknk2
chr10	80304458	80304953	80303098	80305098	Timm13
chr18	80362069	80362863	80361678	80363678	1110032A13Rik
chr18	80631261	80632444	80630726	80632726	Ctdp1
chr10	80796864	80798645	80795192	80797192	2210404O07Rik
chr7	80820516	80821843	80820063	80822063	Sec11a
chr12	81678897	81679609	81678563	81680563	Gm1568
chr7	81730793	81731803	81731534	81733534	Tm6sf1
chr7	81732317	81733829	81731534	81733534	Tm6sf1
chr11	81873994	81874580	81873026	81875026	Ccl11
chr12	81886403	81887518	81885832	81887832	Slc10a1
chr6	81889335	81889901	81888326	81890326	AW146020
chr6	81931327	81932567	81930607	81932607	Mrpl19
chr11	81995205	81996099	81995007	81997007	Ccl1
chr15	82164765	82166167	82165590	82167590	Naga
chr6	82737944	82740468	82739112	82741112	Hk2
chr15	82927576	82928465	82926970	82928970	Serhl
chr10	82963212	82964208	82962861	82964861	Aldh1l2
chr11	83244844	83247115	83244650	83246650	Gas2l2
chr11	83562573	83563963	83562134	83564134	1100001G20Rik
chr15	83607128	83610279	83606788	83608788	Mpped1
chr3	83853164	83853648	83851247	83853247	Sfrp2
chr7	84481711	84482372	84480935	84482935	Fah
chr1	84812886	84814246	84813108	84815108	Slc16a14
chr2	84851470	84852265	84850298	84852298	Tnks1bp1
chr18	84985617	84986163	84984606	84986606	Cyb5
chr1	84988312	84988756	84987878	84989878	A530032D15Rik
chr6	85467675	85468490	85467544	85469544	Fbxo41
chr5	85491660	85492460	85490943	85492943	Epha5
chr2	85958893	85960262	85960207	85962207	Olfr1042
chr9	86261210	86261946	86260634	86262634	Ube2cbp
chr6	86973173	86974556	86974537	86976537	Nfu1
chr6	87007886	87009278	87007479	87009479	Gfpt1
chr3	87084605	87085600	87084267	87086267	Cd1d1
chr5	87246657	87248003	87246304	87248304	Uba6
chr12	87249476	87251061	87249219	87251219	Esrrb
chr2	87308717	87309390	87308296	87310296	Pramel6
chr3	87610830	87611977	87610504	87612504	Etv3
chr2	87658039	87658950	87657015	87659015	Olfr1151
chr2	87775742	87777630	87774502	87776502	Olfr74
chr12	87914461	87916073	87914666	87916666	Tmem63c
chr3	87933434	87933840	87931681	87933681	Sh2d2a
chr4	88028275	88028852	88028476	88030476	OTTMUSG00000007655
chr12	88088916	88089525	88088332	88090332	Tmed8
chr6	88163780	88165447	88163308	88165308	Gata2
chr17	88348497	88349048	88348037	88350037	Foxn2
chr3	88496785	88497820	88495243	88497243	Pmf1
chr15	88804775	88805885	88805319	88807319	Mlc1
chr15	88886823	88887485	88886491	88888491	Panx2
chr10	89050628	89051512	89050052	89052052	Slc17a8
chr6	89104190	89105690	89105645	89107645	Gm1965
chr15	89143927	89144448	89142078	89144078	Sbf1
chr3	89178363	89179761	89178290	89180290	Rusc1
chr7	89278063	89279110	89278557	89280557	Fzd4
chr6	89327048	89327861	89327237	89329237	Plxna1
chr3	89355424	89356786	89355497	89357497	Rag1ap1
chr3	89450065	89450645	89450166	89452166	Dcst1
chr3	89488240	89489505	89487577	89489577	Lenep
chr13	90214656	90215871	90215716	90217716	Vcan
chr16	90274527	90275683	90274255	90276255	Hunk
chr3	90353063	90353822	90351460	90353460	Dennd4b
chr9	91161692	91164038	91162704	91164704	Zic1
chr8	91935081	91936644	91933267	91935267	Sall1
chr2	92172741	92173750	92170850	92172850	Gyltl1b
chr7	92616192	92616611	92615905	92617905	Rab30
chr1	92799657	92800699	92799026	92801026	Rab17
chr3	93282561	93282841	93281675	93283675	Flg2
chr11	93701234	93701852	93700856	93702856	Utp18
chr16	93719326	93719879	93719831	93721831	Morc3
chr1	94403094	94404311	94402578	94404578	Olfr1413
chr15	94417370	94418201	94417004	94419004	Twf1
chr1	94426092	94427025	94425926	94427926	Olfr1411
chr16	94436629	94437509	94436219	94438219	Ripply3
chr3	94456603	94457462	94457229	94459229	Rorc
chr6	94465460	94466206	94464810	94466810	Slc25a26
chr11	94891902	94893136	94891804	94893804	Itga3
chr1	95205191	95206829	95203301	95205301	Ano7
chr3	95333951	95335726	95335506	95337506	Bnipl
chr3	96267532	96268330	96265631	96267631	Sv2a
chr3	96282069	96283079	96281991	96283991	Bola1
chr3	96304989	96306292	96304320	96306320	Hist2h2ab
chr3	96348409	96349222	96347738	96349738	Hist2h4
chr13	96625691	96626249	96624939	96626939	F2rl1
chr9	96826432	96826852	96826707	96828707	Spsb4
chr11	96829534	96829867	96828658	96830658	Sp6
chr11	97096974	97097570	97095666	97097666	Npepps
chrX	97286738	97287085	97287071	97289071	Slc7a3
chr11	97479258	97481264	97478501	97480501	Mllt6
chr7	98018921	98021532	98019639	98021639	Omp
chr7	98052149	98052491	98052385	98054385	Capn5
chr15	98141027	98141348	98140582	98142582	Olfr285
chr7	98368998	98370470	98368413	98370413	Lrrc32
chr15	98536203	98537472	98535260	98537260	Ccdc65
chr12	99028906	99029703	99028233	99030233	Spata7
chr7	99056639	99058305	99056905	99058905	Dgat2
chr11	99167539	99169493	99166184	99168184	Krt27
chr15	99544408	99545274	99544626	99546626	Gpd1
chr15	100132910	100134079	100131850	100133850	Mettl7a1
chr15	100181903	100183499	100180233	100182233	Mettl7a2
chr7	100366663	100367934	100366426	100368426	Ucp2
chr15	100558171	100559441	100556410	100558410	Galnt6
chr11	100787482	100788078	100785707	100787707	Ptrf
chr11	101094261	101095656	101094038	101096038	Ccdc56
chr15	101274881	101276456	101274807	101276807	1700011A15Rik
chr15	101300133	101300606	101300511	101302511	Krt86
chr15	101400323	101401080	101400938	101402938	Krt75
chr15	101570522	101571561	101570131	101572131	Krt71
chr15	101614388	101616309	101613492	101615492	Krt72
chr15	101831645	101832613	101831376	101833376	Krt8
chr13	101933141	101934123	101932684	101934684	Slc30a5
chr7	102368568	102369199	102367594	102369594	Olfr545
chr7	102452843	102453387	102451317	102453317	Olfr550
chr3	103093059	103093447	103092194	103094194	Nr1h5
chr15	103136474	103137712	103137472	103139472	Gpr84
chr11	103159389	103161117	103159792	103161792	Arhgap27
chr2	103286701	103287364	103284992	103286992	Cat
chr4	103865582	103866270	103864491	103866491	Dab1
chr2	104616705	104618096	104616535	104618535	Qser1
chr7	105272896	105274409	105272832	105274832	Fam160a2
chr7	105427342	105429954	105427235	105429235	Smpd1
chr9	106016502	106017206	106015239	106017239	Glyctk
chr9	106080806	106083102	106079698	106081698	Tlr9
chr3	106240518	106240852	106240437	106242437	Chia
chr4	106564198	106565433	106563777	106565777	Mrpl37
chr5	106698717	106700042	106697468	106699468	Barhl2
chr3	107163556	107165114	107163217	107165217	Kcna3
chr8	107429218	107429560	107428935	107430935	Car7
chr1	107490718	107492869	107490223	107492223	Pign
chr11	107607960	107611314	107609554	107611554	Cacng4
chr5	107837631	107838632	107836877	107838877	Glmn
chr9	107953036	107953427	107951581	107953581	Apeh
chr3	108005113	108005727	108004292	108006292	Eps8l3
chr3	108057601	108058877	108058801	108060801	Gstm7
chr8	108186667	108188276	108185791	108187791	E2f4
chr8	108265443	108265833	108263509	108265509	Plekhg4
chr9	108506049	108506857	108505785	108507785	Arih2
chr3	108511284	108512168	108510898	108512898	Psrc1
chr8	108647067	108648468	108646736	108648736	Gfod2
chr5	108688328	108689028	108688193	108690193	Mfsd7a
chr7	108726562	108727332	108724592	108726592	Eif3f
chr8	108884735	108885374	108884552	108886552	Dpep2
chr7	108960091	108961979	108960485	108962485	Lmo1
chr7	109810258	109810490	109808601	109810601	Ipo7
chr12	109901221	109901992	109900029	109902029	Dlk1
chr2	110163174	110164082	110162832	110164832	Fibin
chr9	110607540	110609746	110607496	110609496	Myl3
chr9	110863433	110863856	110863107	110865107	Ltf
chr12	111612926	111614514	111613355	111615355	Traf3
chr8	112454006	112456136	112453730	112455730	Dhx38
chr5	112496394	112497076	112495123	112497123	Crybb1
chr8	112625603	112626925	112625868	112627868	Atxn1l
chr7	113031059	113034015	113029934	113031934	A630005I04Rik
chr12	113091862	113093383	113091719	113093719	Siva1
chr7	113178785	113179062	113178754	113180754	Pth
chr5	113309657	113310366	113308069	113310069	Crybb2
chr11	113380980	113382051	113380851	113382851	Slc39a11
chr2	113628811	113630705	113628930	113630930	Scg5
chr6	113685653	113686474	113684657	113686657	Ghrl
chr8	113883609	113884768	113883498	113885498	Ddx19a
chr8	114186370	114187207	114185895	114187895	Rfwd3
chr13	114330554	114331114	114329536	114331536	Esm1
chr4	114403720	114405859	114405830	114407830	Foxd2
chr11	114876666	114877310	114877128	114879128	Cd300e
chr10	115421919	115422212	115421508	115423508	Ptprr
chr5	115540216	115541371	115539700	115541700	Coq5
chr11	116269499	116270336	116269437	116271437	Qrich2
chr6	116504627	116505255	116505073	116507073	Olfr213
chr5	116549894	116551418	116548984	116550984	Ccdc60
chr8	117303718	117304188	117303062	117305062	Clec3a
chr5	117394442	117394827	117393624	117395624	Taok3
chr4	117411801	117413220	117411931	117413931	Ipo13
chr4	118231192	118232275	118231462	118233462	Olfr1339
chr4	118753423	118753958	118752372	118754372	Cldn19
chr2	118960739	118963028	118961662	118963662	Rhov
chr2	119040725	119043075	119041682	119043682	Chac1
chr11	119130539	119132328	119129876	119131876	Card14
chr2	119449690	119450944	119450872	119452872	Ltk
chr9	119542469	119543198	119542058	119544058	Scn10a
chr11	119900842	119902242	119901917	119903917	Azi1
chr7	119935939	119936576	119935439	119937439	Zp2
chr8	119966591	119968732	119967426	119969426	Pkd1l2
chr2	119979674	119980329	119979510	119981510	Pla2g4d
chr2	120255441	120256165	120254272	120256272	Zfp106
chr11	120269341	120269837	120268573	120270573	Pde6g
chr8	120384012	120384825	120383267	120385267	Plcg2
chr11	120544133	120545700	120542371	120544371	Dcxr
chr8	120587755	120588259	120586922	120588922	Hsd17b2
chr14	121049745	121050232	121049954	121051954	Gpr18
chr5	121073855	121074437	121072131	121074131	Oas1c
chr14	121100821	121101302	121099373	121101373	Gpr183
chr9	121344316	121346736	121343360	121345360	Cck
chr11	121488778	121490044	121488229	121490229	B3gntl1
chr6	121601661	121603535	121600791	121602791	A2m
chr2	121839252	121839740	121838127	121840127	B2m
chr3	121942970	121944700	121944348	121946348	Arhgap29
chr5	122109163	122110851	122108644	122110644	Fam109a
chr7	122461573	122462568	122461921	122463921	Cacng3
chr5	122651966	122653789	122651544	122653544	Arpc3
chr5	122682940	122684316	122682097	122684097	Anapc7
chr4	122684704	122686353	122684806	122686806	Hpcal4
chr9	122869210	122870207	122869023	122871023	Tmem42
chr5	122904404	122905039	122903527	122905527	P2rx7
chr9	122999065	122999899	122998643	123000643	Clec3b
chr4	123187180	123187765	123185663	123187663	Macf1
chr5	123440934	123442654	123442304	123444304	Hpd
chr4	124243976	124246047	124243181	124245181	Inpp5b
chr4	124383240	124383530	124383088	124385088	Epha10
chr6	124830393	124830765	124828536	124830536	Gpr162
chr8	125244546	125246094	125245836	125247836	Trhr2
chr4	125549152	125550589	125548231	125550231	Mrps15
chr4	125705870	125706418	125704014	125706014	Thrap3
chr8	126040949	126043447	126043370	126045370	Sult5a1
chr8	126098286	126098709	126097828	126099828	Chmp1a
chr7	126383638	126385247	126385058	126387058	Il27
chr7	126385703	126386453	126385058	126387058	Il27
chr7	126466182	126466961	126466505	126468505	Sult1a1
chr7	126467805	126468272	126466505	126468505	Sult1a1
chr10	126567335	126568801	126567173	126569173	B4galnt1
chr8	126745981	126746335	126745299	126747299	1700054N08Rik
chr7	126806937	126808570	126807500	126809500	2900092E17Rik
chr7	126927747	126928625	126927965	126929965	Spn
chr6	126980534	126981661	126980160	126982160	Fgf6
chr6	127038489	127039391	127037520	127039520	Fgf23
chr7	127064368	127064886	127064207	127066207	Sephs2
chr7	127065219	127065717	127064207	127066207	Sephs2
chr2	127229608	127231936	127231908	127233908	Prom2
chr10	127672204	127673775	127672524	127674524	Stat2
chr7	127720469	127721562	127720252	127722252	Prss8
chr7	127784350	127785040	127784015	127786015	Pycard
chr7	127854292	127854631	127852787	127854787	Itgam
chr8	127939108	127941393	127939284	127941284	Disc1
chr7	127996845	127997614	127996514	127998514	Cox6a2
chr10	128107689	128108636	128107000	128109000	Cdk2
chr4	128495226	128497170	128494568	128496568	Ak2
chr5	128746705	128747422	128746770	128748770	Tmem132d
chr10	129142763	129143715	129140864	129142864	Olfr806
chr8	129184225	129186430	129183668	129185668	Slc35f3
chr4	129243848	129245184	129243586	129245586	Khdrbs1
chr2	130097766	130098852	130096962	130098962	4933425O20Rik
chr2	130354803	130355764	130355086	130357086	Ddrgk1
chr6	131644292	131645199	131643579	131645579	Tas2r106
chr4	132002877	132004741	132003622	132005622	Xkr8
chr2	132570509	132571429	132571303	132573303	Lrrn4
chr1	133737692	133739095	133737079	133739079	Nucks1
chr3	134176009	134177299	134176031	134178031	Cxxc4
chr4	134186571	134188160	134185992	134187992	Tmem50a
chr4	134765662	134768312	134765580	134767580	Npal3
chr5	134972226	134974035	134972217	134974217	Limk1
chr1	135072385	135073703	135072651	135074651	Plekha6
chr1	135188468	135190828	135190117	135192117	Etnk2
chr5	135654243	135654989	135653579	135655579	Nsun5
chr5	136322802	136323927	136322122	136324122	Upk3b
chr4	136682781	136683360	136680867	136682867	OTTMUSG00000009877
chr6	136772399	136773271	136771443	136773443	H2afj
chr6	136838760	136840025	136839001	136841001	Mgp
chr6	136840548	136841002	136839001	136841001	Mgp
chr4	136951549	136953017	136952778	136954778	Rap1gap
chr5	137329898	137330982	137329687	137331687	Ap1s1
chr5	137544275	137545793	137543029	137545029	Trip6
chr1	137634973	137636012	137634008	137636008	Lad1
chr4	137704714	137706308	137705747	137707747	Mul1
chr1	137736402	137736940	137734435	137736435	Pkp1
chr3	138426477	138427245	138425769	138427769	Metap1
chr7	138936230	138936769	138936320	138938320	Dpysl4
chr3	139142332	139143458	139142279	139144279	B930007M17Rik
chr5	139402929	139404593	139402864	139404864	Heatr2
chr5	139579956	139581507	139578106	139580106	Adap1
chr7	139685368	139686058	139684493	139686493	Gpr123
chr5	139985102	139986054	139984308	139986308	Micall2
chr7	140174228	140174546	140173020	140175020	Olfr525
chr4	140669070	140672036	140669776	140671776	Clcnka
chr7	140750750	140751928	140750766	140752766	Cox8b
chr5	140858446	140859011	140858814	140860814	Lfng
chr4	140877307	140877836	140877108	140879108	Fblim1
chr7	140931095	140931931	140930097	140932097	Pkp3
chr7	140967973	140969727	140968126	140970126	Ano9
chr7	141506344	141508123	141505640	141507640	Muc6
chr7	141759385	141760682	141758140	141760140	Brsk2
chr6	142527014	142527930	142527578	142529578	Kcnj8
chr5	142782176	142783099	142781550	142783550	Papolb
chr5	143500040	143500972	143499347	143501347	Zfp12
chr7	143592434	143593345	143592708	143594708	Mrgpre
chr5	144162856	144163864	144162345	144164345	Jtv1
chr7	144277749	144280367	144279131	144281131	Cttn
chr2	144515757	144516431	144514106	144516106	1700010M22Rik
chr4	144581069	144582373	144580834	144582834	Tnfrsf8
chr6	145206408	145208326	145206388	145208388	Kras
chr4	145504004	145504538	145503615	145505615	OTTMUSG00000010105
chr1	145765545	145765840	145765367	145767367	Rgs2
chr1	146009699	146010668	146010253	146012253	Rgs1
chr4	148797286	148798407	148797806	148799806	Spsb1
chrX	148899728	148900058	148898308	148900308	Cypt3
chr4	150851361	150851910	150851690	150853690	Klhl21
chr2	151602217	151603442	151601772	151603772	Angpt4
chr2	152263341	152264541	152263184	152265184	Defb21
chr2	152319267	152320013	152317448	152319448	Rem1
chr4	152984376	152986654	152983008	152985008	Trp73
chr1	153105895	153107831	153105715	153107715	Ivns1abp
chr2	153835129	153835551	153833325	153835325	Plunc
chr1	154162951	154163506	154161138	154163138	Glt25d2
chr4	154404117	154405613	154405203	154407203	Nadk
chr2	154583531	154584561	154583347	154585347	Eif2s2
chr4	154619141	154620218	154617314	154619314	Vwa1
chr4	154734221	154736882	154734674	154736674	Acap3
chr2	155072713	155074523	155072296	155074296	Trp53inp2
chr1	155249340	155250137	155248878	155250878	Dhx9
chr1	155613207	155613765	155612413	155614413	5830403L16Rik
chr1	156861123	156861877	156860854	156862854	Ier5
chr1	158676164	158676405	158674699	158676699	Angptl1
chr3	159775495	159776757	159773987	159775987	Gpr177
chr1	161990342	161991484	161989219	161991219	Tnn
chr2	162350804	162352577	162351588	162353588	Ptprt
chr2	163336056	163336730	163335584	163337584	Serinc3
chr2	164514077	164514570	164512890	164514890	Zswim1
chr1	164700234	164702348	164702223	164704223	Fmo1
chr2	164725122	164726289	164724984	164726984	Ncoa5
chr2	165346403	165346993	165345502	165347502	Eya2
chr1	166084174	166084962	166084729	166086729	Slc19a2
chr1	166143505	166144689	166143159	166145159	Blzf1
chr1	166771621	166773095	166771185	166773185	Xcl1
chr1	167071552	167073906	167072618	167074618	Tiprl
chr2	167959191	167959988	167959536	167961536	Kcng1
chr1	171491877	171492438	171491175	171493175	Rgs5
chr2	171733776	171735787	171733671	171735671	Cbln4
chr2	172164731	172165251	172162758	172164758	1700029J11Rik
chr1	173984509	173985509	173983689	173985689	Wdr42a
chr1	176267645	176268411	176266104	176268104	Olfr414
chr2	180185004	180187460	180185786	180187786	Rps21
chr2	181627515	181628435	181626848	181628848	4930526D03Rik
chr1	182687060	182687716	182686825	182688825	BC031781
chr1	183678402	183680017	183678007	183680007	Lbr
chr1	193677155	193678600	193677005	193679005	Rd3
chr1	194735436	194736834	194735422	194737422	Syt14
chr1	195000541	195002410	195001717	195003717	Lamb3
chr1	195071638	195071870	195070006	195072006	Camk1g
