# Supplementary material for: Genome-Wide uH2A Localization Analysis Highlights Bmi1-Dependent Deposition of the Mark at Repressed Genes
Source: PLoS Genet. 2009 Jun 5;5(6):e1000506. doi: 10.1371/journal.pgen.1000506 (PMC2683938; doi:10.1371/journal.pgen.1000506)
Supplement: Dataset S1 — UCSC genome browser track of summary tag counts throughout Bmi1-dependent uH2A peak regions. (1.38 MB GZ) [file pgen.1000506.s006.gz]

Archive with 1 entries (1 files):
- Peaks_summary_Bmi_uH2A_wt_minus_ko_extended.sum.graph
