# Supplementary material for: Genome-Wide uH2A Localization Analysis Highlights Bmi1-Dependent Deposition of the Mark at Repressed Genes
Source: PLoS Genet. 2009 Jun 5;5(6):e1000506. doi: 10.1371/journal.pgen.1000506 (PMC2683938; doi:10.1371/journal.pgen.1000506)
Supplement: Dataset S1 — UCSC genome browser track of summary tag counts throughout Bmi1-dependent uH2A peak regions. (1.38 MB GZ) [file pgen.1000506.s006.gz › Peaks_summary_Bmi_uH2A_wt_minus_ko_extended.sum.graph]

track type=bedGraph name="tiroepeaks" description="Bmi1-dependent uH2A peaks" graphType=bar
chr17	24407601	24407800	0
chr17	24407801	24408000	0
chr17	24408001	24408200	0
chr17	24408201	24408400	0
chr17	24408401	24408600	0
chr17	24408601	24408800	0
chr17	24408801	24409000	3.93475700847
chr17	24409001	24409200	6.86951401693
chr17	24409201	24409400	2.24634267796
chr17	24409401	24409600	6.55792834744
chr17	24409601	24409800	0
chr17	24409801	24410000	0
chr17	24410001	24410200	0
chr17	24410201	24410400	6.86951401693
chr17	24410401	24410600	7.86951401693
chr17	26371001	26371200	1.31158566949
chr17	26371201	26371400	0
chr17	26371401	26371600	1.31158566949
chr17	26371601	26371800	0
chr17	26371801	26372000	0
chr17	26372001	26372200	1.31158566949
chr17	26372201	26372400	3.93475700847
chr17	26372401	26372600	7.86951401693
chr17	26372601	26372800	3.24634267796
chr17	26372801	26373000	0
chr17	26373001	26373200	1.31158566949
chr17	26373201	26373400	0
chr17	26373401	26373600	0
chr17	26373601	26373800	0.311585669489
chr17	26373801	26374000	1.62317133898
chr17	26374001	26374200	0
chr9	52320001	52320200	0
chr9	52320201	52320400	0
chr9	52320401	52320600	0
chr9	52320601	52320800	0
chr9	52320801	52321000	0
chr9	52321001	52321200	1.24634267796
chr9	52321201	52321400	2.62317133898
chr9	52321401	52321600	3.93475700847
chr9	52321601	52321800	10.4926853559
chr9	52321801	52322000	0
chr9	52322001	52322200	0
chr9	52322201	52322400	0
chr9	52322401	52322600	0
chr9	52322601	52322800	0
chr9	52322801	52323000	0
chr1	93349601	93349800	0
chr1	93349801	93350000	0
chr1	93350001	93350200	0
chr1	93350201	93350400	0
chr1	93350401	93350600	0.311585669489
chr1	93350601	93350800	2.62317133898
chr1	93350801	93351000	0
chr1	93351001	93351200	6.86951401693
chr1	93351201	93351400	8.49268535591
chr1	93351401	93351600	1.62317133898
chr1	93351601	93351800	9.49268535591
chr1	93351801	93352000	5.24634267796
chr1	93352001	93352200	0.311585669489
chr1	93352201	93352400	1.31158566949
chr1	93352401	93352600	2.62317133898
chr1	93352601	93352800	0
chr1	93352801	93353000	0
chr1	93353001	93353200	0
chr1	93353201	93353400	0
chr1	93353401	93353600	4.24634267796
chr15	70254401	70254600	0
chr15	70254601	70254800	0.311585669489
chr15	70254801	70255000	0
chr15	70255001	70255200	0
chr15	70255201	70255400	0
chr15	70255401	70255600	0
chr15	70255601	70255800	3.93475700847
chr15	70255801	70256000	8.49268535591
chr15	70256001	70256200	2.93475700847
chr15	70256201	70256400	0
chr15	70256401	70256600	0
chr15	70256601	70256800	0
chr15	70256801	70257000	0
chr15	70257001	70257200	0
chr15	70257201	70257400	0
chr14	64343401	64343600	0
chr14	64343601	64343800	1.31158566949
chr14	64343801	64344000	0
chr14	64344001	64344200	0
chr14	64344201	64344400	0
chr14	64344401	64344600	0
chr14	64344601	64344800	3.93475700847
chr14	64344801	64345000	0
chr14	64345001	64345200	9.18109968642
chr14	64345201	64345400	6.55792834744
chr14	64345401	64345600	9.18109968642
chr14	64345601	64345800	0
chr14	64345801	64346000	0
chr14	64346001	64346200	0
chr14	64346201	64346400	0
chr14	64346401	64346600	1.31158566949
chr14	64346601	64346800	2.62317133898
chr17	85717401	85717600	0
chr17	85717601	85717800	0
chr17	85717801	85718000	0
chr17	85718001	85718200	0
chr17	85718201	85718400	0
chr17	85718401	85718600	4.24634267796
chr17	85718601	85718800	2.93475700847
chr17	85718801	85719000	5.55792834744
chr17	85719001	85719200	5.24634267796
chr17	85719201	85719400	1.31158566949
chr17	85719401	85719600	0
chr17	85719601	85719800	0
chr17	85719801	85720000	0
chr17	85720001	85720200	1.31158566949
chr17	85720201	85720400	1.31158566949
chr15	12308801	12309000	2.62317133898
chr15	12309001	12309200	0
chr15	12309201	12309400	0
chr15	12309401	12309600	0
chr15	12309601	12309800	0
chr15	12309801	12310000	0
chr15	12310001	12310200	4.55792834744
chr15	12310201	12310400	7.86951401693
chr15	12310401	12310600	5.55792834744
chr15	12310601	12310800	0
chr15	12310801	12311000	0
chr15	12311001	12311200	0
chr15	12311201	12311400	0
chr15	12311401	12311600	1.93475700847
chr15	12311601	12311800	0
chr3	48745801	48746000	0
chr3	48746001	48746200	0
chr3	48746201	48746400	0
chr3	48746401	48746600	0
chr3	48746601	48746800	0
chr3	48746801	48747000	0
chr3	48747001	48747200	11.1158566949
chr3	48747201	48747400	0
chr3	48747401	48747600	0
chr3	48747601	48747800	0
chr3	48747801	48748000	0
chr3	48748001	48748200	0
chr7	18793601	18793800	0
chr7	18793801	18794000	2.24634267796
chr7	18794001	18794200	0
chr7	18794201	18794400	0
chr7	18794401	18794600	0
chr7	18794601	18794800	2.93475700847
chr7	18794801	18795000	11.8042710254
chr7	18795001	18795200	1.31158566949
chr7	18795201	18795400	6.55792834744
chr7	18795401	18795600	0
chr7	18795601	18795800	3.93475700847
chr7	18795801	18796000	0
chr7	18796001	18796200	0
chr7	18796201	18796400	0
chr7	18796401	18796600	0
chr7	18796601	18796800	0
chr7	18796801	18797000	1.62317133898
chr19	47149001	47149200	0
chr19	47149201	47149400	6.55792834744
chr19	47149401	47149600	0
chr19	47149601	47149800	0
chr19	47149801	47150000	0
chr19	47150001	47150200	0.311585669489
chr19	47150201	47150400	0.311585669489
chr19	47150401	47150600	0.311585669489
chr19	47150601	47150800	13.1158566949
chr19	47150801	47151000	0
chr19	47151001	47151200	0
chr19	47151201	47151400	0
chr19	47151401	47151600	2.62317133898
chr19	47151601	47151800	0
chr19	47151801	47152000	0
chr11	30265401	30265600	0
chr11	30265601	30265800	0
chr11	30265801	30266000	0
chr11	30266001	30266200	0
chr11	30266201	30266400	0
chr11	30266401	30266600	1.31158566949
chr11	30266601	30266800	11.8042710254
chr11	30266801	30267000	6.55792834744
chr11	30267001	30267200	0
chr11	30267201	30267400	0
chr11	30267401	30267600	0
chr11	30267601	30267800	2.62317133898
chr11	30267801	30268000	0
chr11	30268001	30268200	1.31158566949
chr12	112303601	112303800	1.31158566949
chr12	112303801	112304000	1.31158566949
chr12	112304001	112304200	0
chr12	112304201	112304400	1.31158566949
chr12	112304401	112304600	0
chr12	112304601	112304800	0.311585669489
chr12	112304801	112305000	0
chr12	112305001	112305200	3.93475700847
chr12	112305201	112305400	7.18109968642
chr12	112305401	112305600	0
chr12	112305601	112305800	0
chr12	112305801	112306000	0
chr12	112306001	112306200	2.62317133898
chr12	112306201	112306400	1.31158566949
chr4	127863601	127863800	0
chr4	127863801	127864000	0
chr4	127864001	127864200	0
chr4	127864201	127864400	0
chr4	127864401	127864600	0
chr4	127864601	127864800	3.93475700847
chr4	127864801	127865000	1.31158566949
chr4	127865001	127865200	3.93475700847
chr4	127865201	127865400	1.31158566949
chr4	127865401	127865600	1.31158566949
chr4	127865601	127865800	2.62317133898
chr4	127865801	127866000	0
chr4	127866001	127866200	2.62317133898
chr4	127866201	127866400	19.6737850423
chr4	127866401	127866600	0.311585669489
chr4	127866601	127866800	0
chr4	127866801	127867000	0
chr4	127867001	127867200	3.93475700847
chr4	127867201	127867400	4.24634267796
chr4	127867401	127867600	0
chr4	149811401	149811600	0.311585669489
chr4	149811601	149811800	0
chr4	149811801	149812000	2.62317133898
chr4	149812001	149812200	0
chr4	149812201	149812400	0
chr4	149812401	149812600	0.311585669489
chr4	149812601	149812800	2.62317133898
chr4	149812801	149813000	6.55792834744
chr4	149813001	149813200	13.4274423644
chr4	149813201	149813400	2.62317133898
chr4	149813401	149813600	0
chr4	149813601	149813800	0
chr4	149813801	149814000	0
chr4	149814001	149814200	0
chr4	149814201	149814400	1.31158566949
chr4	149814401	149814600	0
chr11	32933401	32933600	1.62317133898
chr11	32933601	32933800	0
chr11	32933801	32934000	0
chr11	32934001	32934200	0
chr11	32934201	32934400	0
chr11	32934401	32934600	2.62317133898
chr11	32934601	32934800	9.18109968642
chr11	32934801	32935000	1.93475700847
chr11	32935001	32935200	0
chr11	32935201	32935400	0
chr11	32935401	32935600	1.62317133898
chr11	32935601	32935800	1.31158566949
chr11	32935801	32936000	0
chr7	105271801	105272000	0
chr7	105272001	105272200	0
chr7	105272201	105272400	0
chr7	105272401	105272600	0
chr7	105272601	105272800	0
chr7	105272801	105273000	0
chr7	105273001	105273200	3.24634267796
chr7	105273201	105273400	3.93475700847
chr7	105273401	105273600	6.55792834744
chr7	105273601	105273800	7.18109968642
chr7	105273801	105274000	2.93475700847
chr7	105274001	105274200	3.24634267796
chr7	105274201	105274400	5.24634267796
chr7	105274401	105274600	1.31158566949
chr7	105274601	105274800	0.623171338978
chr7	105274801	105275000	0
chr7	105275001	105275200	0
chr7	105275201	105275400	0
chr7	105275401	105275600	0
chr12	4019401	4019600	0
chr12	4019601	4019800	0
chr12	4019801	4020000	0
chr12	4020001	4020200	0
chr12	4020201	4020400	0
chr12	4020401	4020600	3.93475700847
chr12	4020601	4020800	15.0506137034
chr12	4020801	4021000	7.86951401693
chr12	4021001	4021200	0
chr12	4021201	4021400	0
chr12	4021401	4021600	0
chr12	4021601	4021800	2.62317133898
chr12	4021801	4022000	1.62317133898
chr12	4022001	4022200	0.623171338978
chr12	4022201	4022400	0
chr18	15177201	15177400	0.311585669489
chr18	15177401	15177600	0
chr18	15177601	15177800	0
chr18	15177801	15178000	0
chr18	15178001	15178200	0
chr18	15178201	15178400	2.62317133898
chr18	15178401	15178600	5.24634267796
chr18	15178601	15178800	7.86951401693
chr18	15178801	15179000	0
chr18	15179001	15179200	0
chr18	15179201	15179400	0
chr18	15179401	15179600	2.62317133898
chr18	15179601	15179800	0
chr7	134266601	134266800	2.62317133898
chr7	134266801	134267000	1.62317133898
chr7	134267001	134267200	0
chr7	134267201	134267400	0
chr7	134267401	134267600	0
chr7	134267601	134267800	5.24634267796
chr7	134267801	134268000	5.24634267796
chr7	134268001	134268200	5.24634267796
chr7	134268201	134268400	0
chr7	134268401	134268600	0
chr7	134268601	134268800	0
chr7	134268801	134269000	0
chr7	134269001	134269200	0
chr7	134269201	134269400	0
chr7	28874001	28874200	0.311585669489
chr7	28874201	28874400	0
chr7	28874401	28874600	0
chr7	28874601	28874800	0.311585669489
chr7	28874801	28875000	0
chr7	28875001	28875200	7.86951401693
chr7	28875201	28875400	3.93475700847
chr7	28875401	28875600	3.93475700847
chr7	28875601	28875800	0
chr7	28875801	28876000	0
chr7	28876001	28876200	0
chr7	28876201	28876400	0
chr7	28876401	28876600	0
chr5	31859401	31859600	0
chr5	31859601	31859800	5.24634267796
chr5	31859801	31860000	2.62317133898
chr5	31860001	31860200	0
chr5	31860201	31860400	0
chr5	31860401	31860600	6.86951401693
chr5	31860601	31860800	0.623171338978
chr5	31860801	31861000	2.62317133898
chr5	31861001	31861200	4.24634267796
chr5	31861201	31861400	0
chr5	31861401	31861600	0
chr5	31861601	31861800	0
chr5	31861801	31862000	1.31158566949
chr5	31862001	31862200	0
chr5	31862201	31862400	0
chr3	29545201	29545400	1.93475700847
chr3	29545401	29545600	1.31158566949
chr3	29545601	29545800	1.31158566949
chr3	29545801	29546000	0
chr3	29546001	29546200	0
chr3	29546201	29546400	0
chr3	29546401	29546600	5.24634267796
chr3	29546601	29546800	4.86951401693
chr3	29546801	29547000	3.93475700847
chr3	29547001	29547200	5.55792834744
chr3	29547201	29547400	0
chr3	29547401	29547600	0
chr3	29547601	29547800	0
chr3	29547801	29548000	0
chr3	29548001	29548200	0
chr11	33964001	33964200	1.31158566949
chr11	33964201	33964400	0
chr11	33964401	33964600	0
chr11	33964601	33964800	0
chr11	33964801	33965000	0.311585669489
chr11	33965001	33965200	0
chr11	33965201	33965400	13.1158566949
chr11	33965401	33965600	5.24634267796
chr11	33965601	33965800	0
chr11	33965801	33966000	0
chr11	33966001	33966200	0
chr11	33966201	33966400	0
chr11	33966401	33966600	0
chr7	139121601	139121800	0
chr7	139121801	139122000	0
chr7	139122001	139122200	1.31158566949
chr7	139122201	139122400	0
chr7	139122401	139122600	0
chr7	139122601	139122800	2.62317133898
chr7	139122801	139123000	14.4274423644
chr7	139123001	139123200	0
chr7	139123201	139123400	3.93475700847
chr7	139123401	139123600	0.311585669489
chr7	139123601	139123800	0
chr7	139123801	139124000	0.311585669489
chr7	139124001	139124200	1.31158566949
chr7	139124201	139124400	0
chr7	139124401	139124600	0
chr7	139124601	139124800	0.623171338978
chr8	112453001	112453200	0
chr8	112453201	112453400	0
chr8	112453401	112453600	0.311585669489
chr8	112453601	112453800	0
chr8	112453801	112454000	0
chr8	112454001	112454200	0
chr8	112454201	112454400	2.62317133898
chr8	112454401	112454600	3.24634267796
chr8	112454601	112454800	6.86951401693
chr8	112454801	112455000	2.62317133898
chr8	112455001	112455200	5.24634267796
chr8	112455201	112455400	0
chr8	112455401	112455600	2.62317133898
chr8	112455601	112455800	0
chr8	112455801	112456000	2.62317133898
chr8	112456001	112456200	1.62317133898
chr8	112456201	112456400	0
chr8	112456401	112456600	0.934757008467
chr8	112456601	112456800	9.49268535591
chr8	112456801	112457000	0
chr8	112457001	112457200	0.311585669489
chr4	151356001	151356200	0
chr4	151356201	151356400	0
chr4	151356401	151356600	1.93475700847
chr4	151356601	151356800	3.93475700847
chr4	151356801	151357000	0
chr4	151357001	151357200	0
chr4	151357201	151357400	10.4926853559
chr4	151357401	151357600	8.18109968642
chr4	151357601	151357800	4.24634267796
chr4	151357801	151358000	3.93475700847
chr4	151358001	151358200	2.62317133898
chr4	151358201	151358400	3.93475700847
chr4	151358401	151358600	1.31158566949
chr4	151358601	151358800	7.86951401693
chr4	151358801	151359000	2.62317133898
chr4	151359001	151359200	2.62317133898
chr4	151359201	151359400	0
chr4	151359401	151359600	0
chr4	151359601	151359800	0
chr4	151359801	151360000	0
chr4	151360001	151360200	1.31158566949
chr4	45477001	45477200	6.49268535591
chr4	45477201	45477400	0
chr4	45477401	45477600	0
chr4	45477601	45477800	0
chr4	45477801	45478000	0
chr4	45478001	45478200	6.55792834744
chr4	45478201	45478400	5.86951401693
chr4	45478401	45478600	0
chr4	45478601	45478800	1.31158566949
chr4	45478801	45479000	0
chr4	45479001	45479200	0
chr4	45479201	45479400	0
chr4	136088201	136088400	0
chr4	136088401	136088600	0
chr4	136088601	136088800	8.18109968642
chr4	136088801	136089000	0
chr4	136089001	136089200	0
chr4	136089201	136089400	0
chr4	136089401	136089600	2.62317133898
chr4	136089601	136089800	2.62317133898
chr4	136089801	136090000	8.18109968642
chr4	136090001	136090200	4.86951401693
chr4	136090201	136090400	1.31158566949
chr4	136090401	136090600	0
chr4	136090601	136090800	0
chr4	136090801	136091000	2.62317133898
chr4	136091001	136091200	0
chr4	136091201	136091400	0
chr6	114611601	114611800	1.31158566949
chr6	114611801	114612000	0
chr6	114612001	114612200	0
chr6	114612201	114612400	0
chr6	114612401	114612600	0
chr6	114612601	114612800	2.62317133898
chr6	114612801	114613000	11.8042710254
chr6	114613001	114613200	0.311585669489
chr6	114613201	114613400	0
chr6	114613401	114613600	0
chr6	114613601	114613800	0
chr6	114613801	114614000	1.62317133898
chr6	114614001	114614200	0
chr15	39085001	39085200	0
chr15	39085201	39085400	0
chr15	39085401	39085600	0
chr15	39085601	39085800	0.311585669489
chr15	39085801	39086000	0
chr15	39086001	39086200	0
chr15	39086201	39086400	8.8042710254
chr15	39086401	39086600	11.8042710254
chr15	39086601	39086800	0
chr15	39086801	39087000	0
chr15	39087001	39087200	0
chr15	39087201	39087400	0
chr15	39087401	39087600	0
chr2	42708001	42708200	0
chr2	42708201	42708400	0
chr2	42708401	42708600	0
chr2	42708601	42708800	0
chr2	42708801	42709000	0
chr2	42709001	42709200	9.18109968642
chr2	42709201	42709400	9.18109968642
chr2	42709401	42709600	3.93475700847
chr2	42709601	42709800	0
chr2	42709801	42710000	0
chr2	42710001	42710200	0
chr2	42710201	42710400	0
chr2	42710401	42710600	0
chr18	44527401	44527600	1.31158566949
chr18	44527601	44527800	0
chr18	44527801	44528000	2.62317133898
chr18	44528001	44528200	3.24634267796
chr18	44528201	44528400	0
chr18	44528401	44528600	0
chr18	44528601	44528800	1.31158566949
chr18	44528801	44529000	9.49268535591
chr18	44529001	44529200	3.93475700847
chr18	44529201	44529400	1.31158566949
chr18	44529401	44529600	5.55792834744
chr18	44529601	44529800	6.18109968642
chr18	44529801	44530000	2.62317133898
chr18	44530001	44530200	3.93475700847
chr18	44530201	44530400	0
chr18	44530401	44530600	0
chr18	44530601	44530800	0
chr18	44530801	44531000	0
chr18	44531001	44531200	1.31158566949
chr7	135361201	135361400	0
chr7	135361401	135361600	0
chr7	135361601	135361800	0
chr7	135361801	135362000	0
chr7	135362001	135362200	3.93475700847
chr7	135362201	135362400	2.93475700847
chr7	135362401	135362600	9.18109968642
chr7	135362601	135362800	9.18109968642
chr7	135362801	135363000	0
chr7	135363001	135363200	1.62317133898
chr7	135363201	135363400	0
chr7	135363401	135363600	0
chr7	135363601	135363800	1.31158566949
chr7	135363801	135364000	4.24634267796
chr7	135364001	135364200	0
chr18	75343401	75343600	0
chr18	75343601	75343800	0
chr18	75343801	75344000	0
chr18	75344001	75344200	0
chr18	75344201	75344400	0
chr18	75344401	75344600	6.86951401693
chr18	75344601	75344800	11.8042710254
chr18	75344801	75345000	0
chr18	75345001	75345200	3.93475700847
chr18	75345201	75345400	0
chr18	75345401	75345600	0
chr18	75345601	75345800	0
chr18	75345801	75346000	1.93475700847
chr18	75346001	75346200	1.62317133898
chr19	24516401	24516600	5.24634267796
chr19	24516601	24516800	0
chr19	24516801	24517000	0.311585669489
chr19	24517001	24517200	0
chr19	24517201	24517400	0
chr19	24517401	24517600	0
chr19	24517601	24517800	6.55792834744
chr19	24517801	24518000	0
chr19	24518001	24518200	6.55792834744
chr19	24518201	24518400	0
chr19	24518401	24518600	1.62317133898
chr19	24518601	24518800	4.24634267796
chr19	24518801	24519000	6.55792834744
chr19	24519001	24519200	0
chr19	24519201	24519400	0
chr19	24519401	24519600	0
chr19	24519601	24519800	0
chr19	24519801	24520000	0
chr19	24520001	24520200	0
chr8	30239401	30239600	0
chr8	30239601	30239800	6.55792834744
chr8	30239801	30240000	1.31158566949
chr8	30240001	30240200	0
chr8	30240201	30240400	0
chr8	30240401	30240600	2.62317133898
chr8	30240601	30240800	2.62317133898
chr8	30240801	30241000	2.62317133898
chr8	30241001	30241200	5.86951401693
chr8	30241201	30241400	6.55792834744
chr8	30241401	30241600	0
chr8	30241601	30241800	0.311585669489
chr8	30241801	30242000	0
chr8	30242001	30242200	0.311585669489
chr8	30242201	30242400	2.93475700847
chr8	30242401	30242600	0
chr8	30242601	30242800	0
chr4	54042601	54042800	0
chr4	54042801	54043000	0
chr4	54043001	54043200	0
chr4	54043201	54043400	1.31158566949
chr4	54043401	54043600	0
chr4	54043601	54043800	0
chr4	54043801	54044000	1.62317133898
chr4	54044001	54044200	10.4926853559
chr4	54044201	54044400	10.4926853559
chr4	54044401	54044600	0
chr4	54044601	54044800	0
chr4	54044801	54045000	0
chr4	54045001	54045200	0
chr4	54045201	54045400	0
chr10	80391401	80391600	1.62317133898
chr10	80391601	80391800	1.31158566949
chr10	80391801	80392000	0
chr10	80392001	80392200	0
chr10	80392201	80392400	0
chr10	80392401	80392600	0
chr10	80392601	80392800	9.18109968642
chr10	80392801	80393000	1.31158566949
chr10	80393001	80393200	15.7390280339
chr10	80393201	80393400	0
chr10	80393401	80393600	0
chr10	80393601	80393800	2.93475700847
chr10	80393801	80394000	0
chr10	80394001	80394200	0.623171338978
chr10	80394201	80394400	0
chr10	80394401	80394600	0
chr10	80394601	80394800	0
chr10	80394801	80395000	3.93475700847
chr10	80395001	80395200	6.86951401693
chr11	52163001	52163200	0
chr11	52163201	52163400	0
chr11	52163401	52163600	0
chr11	52163601	52163800	0
chr11	52163801	52164000	0
chr11	52164001	52164200	0
chr11	52164201	52164400	20.9853707118
chr11	52164401	52164600	0
chr11	52164601	52164800	0
chr11	52164801	52165000	0
chr11	52165001	52165200	0
chr11	52165201	52165400	1.31158566949
chr11	52165401	52165600	0
chr11	52165601	52165800	0
chr2	39781001	39781200	0
chr2	39781201	39781400	0
chr2	39781401	39781600	0
chr2	39781601	39781800	0
chr2	39781801	39782000	0
chr2	39782001	39782200	0
chr2	39782201	39782400	0.311585669489
chr2	39782401	39782600	10.4926853559
chr2	39782601	39782800	0
chr2	39782801	39783000	0
chr2	39783001	39783200	0
chr2	39783201	39783400	0
chr2	39783401	39783600	0
chr18	83009001	83009200	0
chr18	83009201	83009400	0.623171338978
chr18	83009401	83009600	0
chr18	83009601	83009800	0
chr18	83009801	83010000	0
chr18	83010001	83010200	1.31158566949
chr18	83010201	83010400	3.93475700847
chr18	83010401	83010600	28.8548847288
chr18	83010601	83010800	0
chr18	83010801	83011000	1.31158566949
chr18	83011001	83011200	0
chr18	83011201	83011400	0
chr18	83011401	83011600	0
chr13	46325201	46325400	0
chr13	46325401	46325600	0
chr13	46325601	46325800	0
chr13	46325801	46326000	0
chr13	46326001	46326200	0
chr13	46326201	46326400	2.62317133898
chr13	46326401	46326600	9.18109968642
chr13	46326601	46326800	0
chr13	46326801	46327000	0
chr13	46327001	46327200	0
chr13	46327201	46327400	0
chr13	46327401	46327600	0
chr1	119073001	119073200	0.311585669489
chr1	119073201	119073400	0
chr1	119073401	119073600	0.311585669489
chr1	119073601	119073800	0.311585669489
chr1	119073801	119074000	0
chr1	119074001	119074200	2.93475700847
chr1	119074201	119074400	0
chr1	119074401	119074600	6.55792834744
chr1	119074601	119074800	0
chr1	119074801	119075000	9.8042710254
chr1	119075001	119075200	15.7390280339
chr1	119075201	119075400	0
chr1	119075401	119075600	0
chr1	119075601	119075800	0
chr1	119075801	119076000	2.62317133898
chr1	119076001	119076200	44.5939127626
chr10	60724201	60724400	3.93475700847
chr10	60724401	60724600	0
chr10	60724601	60724800	0
chr10	60724801	60725000	0.311585669489
chr10	60725001	60725200	0
chr10	60725201	60725400	2.62317133898
chr10	60725401	60725600	9.18109968642
chr10	60725601	60725800	3.93475700847
chr10	60725801	60726000	13.1158566949
chr10	60726001	60726200	6.86951401693
chr10	60726201	60726400	3.93475700847
chr10	60726401	60726600	0
chr10	60726601	60726800	3.93475700847
chr10	60726801	60727000	4.86951401693
chr10	60727001	60727200	0
chr10	60727201	60727400	6.55792834744
chr10	60727401	60727600	0
chr10	60727601	60727800	6.86951401693
chr10	60727801	60728000	0
chr10	60728001	60728200	0
chr10	60728201	60728400	0
chr10	60728401	60728600	1.31158566949
chr10	60728601	60728800	6.55792834744
chr10	60728801	60729000	7.86951401693
chr11	116816601	116816800	1.31158566949
chr11	116816801	116817000	2.62317133898
chr11	116817001	116817200	0
chr11	116817201	116817400	0
chr11	116817401	116817600	0
chr11	116817601	116817800	1.31158566949
chr11	116817801	116818000	1.31158566949
chr11	116818001	116818200	1.62317133898
chr11	116818201	116818400	3.24634267796
chr11	116818401	116818600	3.55792834744
chr11	116818601	116818800	1.93475700847
chr11	116818801	116819000	0
chr11	116819001	116819200	0
chr11	116819201	116819400	0.311585669489
chr11	116819401	116819600	1.62317133898
chr11	116819601	116819800	1.62317133898
chr9	121535801	121536000	0
chr9	121536001	121536200	0
chr9	121536201	121536400	1.31158566949
chr9	121536401	121536600	1.31158566949
chr9	121536601	121536800	1.62317133898
chr9	121536801	121537000	2.93475700847
chr9	121537001	121537200	6.55792834744
chr9	121537201	121537400	2.62317133898
chr9	121537401	121537600	3.93475700847
chr9	121537601	121537800	0
chr9	121537801	121538000	0
chr9	121538001	121538200	2.93475700847
chr9	121538201	121538400	0
chr9	121538401	121538600	0
chr9	121538601	121538800	0
chr9	121538801	121539000	1.86951401693
chr9	121539001	121539200	0.934757008467
chr11	89196601	89196800	0
chr11	89196801	89197000	0
chr11	89197001	89197200	0
chr11	89197201	89197400	0
chr11	89197401	89197600	0
chr11	89197601	89197800	1.31158566949
chr11	89197801	89198000	1.31158566949
chr11	89198001	89198200	1.31158566949
chr11	89198201	89198400	9.18109968642
chr11	89198401	89198600	5.24634267796
chr11	89198601	89198800	0
chr11	89198801	89199000	0
chr11	89199001	89199200	0
chr11	89199201	89199400	0
chr11	89199401	89199600	0
chr2	46618001	46618200	0.311585669489
chr2	46618201	46618400	0
chr2	46618401	46618600	0
chr2	46618601	46618800	0
chr2	46618801	46619000	0
chr2	46619001	46619200	0
chr2	46619201	46619400	1.93475700847
chr2	46619401	46619600	5.86951401693
chr2	46619601	46619800	0
chr2	46619801	46620000	0
chr2	46620001	46620200	0.311585669489
chr2	46620201	46620400	0
chr2	46620401	46620600	0
chr10	60313001	60313200	0
chr10	60313201	60313400	2.62317133898
chr10	60313401	60313600	3.93475700847
chr10	60313601	60313800	0
chr10	60313801	60314000	0
chr10	60314001	60314200	2.62317133898
chr10	60314201	60314400	4.24634267796
chr10	60314401	60314600	7.86951401693
chr10	60314601	60314800	0
chr10	60314801	60315000	0
chr10	60315001	60315200	1.93475700847
chr10	60315201	60315400	0.311585669489
chr10	60315401	60315600	0
chr11	32154001	32154200	1.31158566949
chr11	32154201	32154400	0.623171338978
chr11	32154401	32154600	0
chr11	32154601	32154800	0
chr11	32154801	32155000	0
chr11	32155001	32155200	3.93475700847
chr11	32155201	32155400	1.31158566949
chr11	32155401	32155600	5.24634267796
chr11	32155601	32155800	0
chr11	32155801	32156000	3.93475700847
chr11	32156001	32156200	1.31158566949
chr11	32156201	32156400	5.24634267796
chr11	32156401	32156600	0.311585669489
chr11	32156601	32156800	1.62317133898
chr11	32156801	32157000	5.24634267796
chr11	32157001	32157200	0
chr11	32157201	32157400	0
chr11	32157401	32157600	0
chr11	32157601	32157800	0
chr11	32157801	32158000	0
chr11	32158001	32158200	0
chr11	69081601	69081800	0
chr11	69081801	69082000	0
chr11	69082001	69082200	1.31158566949
chr11	69082201	69082400	0
chr11	69082401	69082600	0
chr11	69082601	69082800	5.24634267796
chr11	69082801	69083000	5.86951401693
chr11	69083001	69083200	0
chr11	69083201	69083400	0
chr11	69083401	69083600	0
chr11	69083601	69083800	2.62317133898
chr11	69083801	69084000	2.62317133898
chr11	9375201	9375400	0
chr11	9375401	9375600	0
chr11	9375601	9375800	0
chr11	9375801	9376000	0
chr11	9376001	9376200	0
chr11	9376201	9376400	0
chr11	9376401	9376600	3.93475700847
chr11	9376601	9376800	0
chr11	9376801	9377000	13.1158566949
chr11	9377001	9377200	0
chr11	9377201	9377400	0
chr11	9377401	9377600	0
chr11	9377601	9377800	0
chr11	9377801	9378000	0
chr17	5884201	5884400	0
chr17	5884401	5884600	0
chr17	5884601	5884800	0.311585669489
chr17	5884801	5885000	0
chr17	5885001	5885200	0
chr17	5885201	5885400	0
chr17	5885401	5885600	9.49268535591
chr17	5885601	5885800	1.31158566949
chr17	5885801	5886000	0
chr17	5886001	5886200	0
chr17	5886201	5886400	0
chr17	5886401	5886600	0.311585669489
chr17	5886601	5886800	0
chr6	30620001	30620200	0
chr6	30620201	30620400	0
chr6	30620401	30620600	0
chr6	30620601	30620800	0
chr6	30620801	30621000	0
chr6	30621001	30621200	3.93475700847
chr6	30621201	30621400	7.86951401693
chr6	30621401	30621600	2.62317133898
chr6	30621601	30621800	0
chr6	30621801	30622000	0
chr6	30622001	30622200	0
chr6	30622201	30622400	1.31158566949
chr6	30622401	30622600	0
chr2	103071601	103071800	0
chr2	103071801	103072000	2.62317133898
chr2	103072001	103072200	1.31158566949
chr2	103072201	103072400	1.31158566949
chr2	103072401	103072600	0
chr2	103072601	103072800	2.62317133898
chr2	103072801	103073000	1.62317133898
chr2	103073001	103073200	0
chr2	103073201	103073400	0
chr2	103073401	103073600	6.55792834744
chr2	103073601	103073800	10.4926853559
chr2	103073801	103074000	1.31158566949
chr2	103074001	103074200	0
chr2	103074201	103074400	0
chr2	103074401	103074600	0
chr2	103074601	103074800	0
chr2	103074801	103075000	0
chr6	126979401	126979600	0.311585669489
chr6	126979601	126979800	1.62317133898
chr6	126979801	126980000	0
chr6	126980001	126980200	0
chr6	126980201	126980400	0
chr6	126980401	126980600	0
chr6	126980601	126980800	1.62317133898
chr6	126980801	126981000	3.93475700847
chr6	126981001	126981200	10.8042710254
chr6	126981201	126981400	5.24634267796
chr6	126981401	126981600	5.24634267796
chr6	126981601	126981800	0
chr6	126981801	126982000	2.62317133898
chr6	126982001	126982200	0
chr6	126982201	126982400	0
chr6	126982401	126982600	0
chr6	126982601	126982800	0
chr3	159656601	159656800	0
chr3	159656801	159657000	0
chr3	159657001	159657200	0
chr3	159657201	159657400	0
chr3	159657401	159657600	0
chr3	159657601	159657800	19.2969563813
chr3	159657801	159658000	0
chr3	159658001	159658200	0
chr3	159658201	159658400	0
chr3	159658401	159658600	0
chr3	159658601	159658800	0
chr3	159658801	159659000	1.31158566949
chr2	157471401	157471600	0
chr2	157471601	157471800	0
chr2	157471801	157472000	0
chr2	157472001	157472200	0
chr2	157472201	157472400	0
chr2	157472401	157472600	5.24634267796
chr2	157472601	157472800	1.31158566949
chr2	157472801	157473000	6.55792834744
chr2	157473001	157473200	3.93475700847
chr2	157473201	157473400	0
chr2	157473401	157473600	3.93475700847
chr2	157473601	157473800	0
chr2	157473801	157474000	0
chr2	157474001	157474200	0
chr2	157474201	157474400	0
chr2	157474401	157474600	0
chr11	88110601	88110800	0
chr11	88110801	88111000	1.31158566949
chr11	88111001	88111200	0
chr11	88111201	88111400	0
chr11	88111401	88111600	1.62317133898
chr11	88111601	88111800	0
chr11	88111801	88112000	5.55792834744
chr11	88112001	88112200	7.86951401693
chr11	88112201	88112400	2.62317133898
chr11	88112401	88112600	0
chr11	88112601	88112800	0
chr11	88112801	88113000	0
chr11	88113001	88113200	2.62317133898
chr11	88113201	88113400	0
chr10	46293001	46293200	1.31158566949
chr10	46293201	46293400	0
chr10	46293401	46293600	0
chr10	46293601	46293800	0
chr10	46293801	46294000	0
chr10	46294001	46294200	1.62317133898
chr10	46294201	46294400	11.8042710254
chr10	46294401	46294600	1.31158566949
chr10	46294601	46294800	0
chr10	46294801	46295000	0
chr10	46295001	46295200	0
chr10	46295201	46295400	0
chr10	46295401	46295600	0
chr15	25593801	25594000	0
chr15	25594001	25594200	1.31158566949
chr15	25594201	25594400	0
chr15	25594401	25594600	0
chr15	25594601	25594800	0
chr15	25594801	25595000	0
chr15	25595001	25595200	2.24634267796
chr15	25595201	25595400	9.18109968642
chr15	25595401	25595600	3.93475700847
chr15	25595601	25595800	1.31158566949
chr15	25595801	25596000	7.86951401693
chr15	25596001	25596200	2.93475700847
chr15	25596201	25596400	0
chr15	25596401	25596600	0
chr15	25596601	25596800	5.24634267796
chr15	25596801	25597000	0
chr15	25597001	25597200	0
chr4	131007401	131007600	0
chr4	131007601	131007800	0
chr4	131007801	131008000	0
chr4	131008001	131008200	0
chr4	131008201	131008400	0
chr4	131008401	131008600	4.24634267796
chr4	131008601	131008800	1.31158566949
chr4	131008801	131009000	2.62317133898
chr4	131009001	131009200	1.31158566949
chr4	131009201	131009400	0
chr4	131009401	131009600	6.86951401693
chr4	131009601	131009800	13.1158566949
chr4	131009801	131010000	0
chr4	131010001	131010200	1.31158566949
chr4	131010201	131010400	0
chr4	131010401	131010600	0
chr4	131010601	131010800	1.62317133898
chr4	131010801	131011000	1.31158566949
chr4	131011001	131011200	1.31158566949
chr8	96777401	96777600	0
chr8	96777601	96777800	0
chr8	96777801	96778000	1.93475700847
chr8	96778001	96778200	0
chr8	96778201	96778400	0
chr8	96778401	96778600	2.93475700847
chr8	96778601	96778800	2.62317133898
chr8	96778801	96779000	5.24634267796
chr8	96779001	96779200	0
chr8	96779201	96779400	1.31158566949
chr8	96779401	96779600	5.86951401693
chr8	96779601	96779800	2.93475700847
chr8	96779801	96780000	2.62317133898
chr8	96780001	96780200	0
chr8	96780201	96780400	0
chr8	96780401	96780600	0
chr8	96780601	96780800	1.31158566949
chr8	96780801	96781000	0
chr4	41802801	41803000	0
chr4	41803001	41803200	0
chr4	41803201	41803400	0
chr4	41803401	41803600	0
chr4	41803601	41803800	0
chr4	41803801	41804000	1.31158566949
chr4	41804001	41804200	3.93475700847
chr4	41804201	41804400	6.86951401693
chr4	41804401	41804600	7.86951401693
chr4	41804601	41804800	6.86951401693
chr4	41804801	41805000	0
chr4	41805001	41805200	0
chr4	41805201	41805400	2.24634267796
chr4	41805401	41805600	4.24634267796
chr4	41805601	41805800	0
chr4	41805801	41806000	5.24634267796
chr4	41806001	41806200	3.93475700847
chr4	41806201	41806400	0
chr4	41806401	41806600	4.55792834744
chr4	41806601	41806800	0
chr4	41806801	41807000	0
chr4	41807001	41807200	0
chr3	9915401	9915600	0
chr3	9915601	9915800	0
chr3	9915801	9916000	0
chr3	9916001	9916200	0
chr3	9916201	9916400	0
chr3	9916401	9916600	2.62317133898
chr3	9916601	9916800	10.4926853559
chr3	9916801	9917000	0
chr3	9917001	9917200	0
chr3	9917201	9917400	0
chr3	9917401	9917600	0
chr3	9917601	9917800	0
chr3	9917801	9918000	0
chr5	27815601	27815800	0
chr5	27815801	27816000	0
chr5	27816001	27816200	0
chr5	27816201	27816400	0
chr5	27816401	27816600	0
chr5	27816601	27816800	5.24634267796
chr5	27816801	27817000	6.55792834744
chr5	27817001	27817200	0
chr5	27817201	27817400	0
chr5	27817401	27817600	0
chr5	27817601	27817800	0
chr5	27817801	27818000	0
chr9	21315201	21315400	0
chr9	21315401	21315600	0
chr9	21315601	21315800	0
chr9	21315801	21316000	1.31158566949
chr9	21316001	21316200	0
chr9	21316201	21316400	6.86951401693
chr9	21316401	21316600	1.31158566949
chr9	21316601	21316800	1.93475700847
chr9	21316801	21317000	0
chr9	21317001	21317200	0
chr9	21317201	21317400	0.623171338978
chr9	21317401	21317600	1.31158566949
chr9	21317601	21317800	0.311585669489
chr3	52763401	52763600	0
chr3	52763601	52763800	1.31158566949
chr3	52763801	52764000	0
chr3	52764001	52764200	0
chr3	52764201	52764400	0
chr3	52764401	52764600	3.93475700847
chr3	52764601	52764800	5.24634267796
chr3	52764801	52765000	0
chr3	52765001	52765200	8.18109968642
chr3	52765201	52765400	0
chr3	52765401	52765600	0
chr3	52765601	52765800	0
chr3	52765801	52766000	0
chr3	52766001	52766200	0
chr1	129231001	129231200	1.31158566949
chr1	129231201	129231400	0
chr1	129231401	129231600	0
chr1	129231601	129231800	0
chr1	129231801	129232000	0
chr1	129232001	129232200	0.311585669489
chr1	129232201	129232400	1.31158566949
chr1	129232401	129232600	0.311585669489
chr1	129232601	129232800	5.55792834744
chr1	129232801	129233000	9.18109968642
chr1	129233001	129233200	1.62317133898
chr1	129233201	129233400	0
chr1	129233401	129233600	0
chr1	129233601	129233800	0
chr1	129233801	129234000	0
chr1	129234001	129234200	1.31158566949
chr8	127230801	127231000	0
chr8	127231001	127231200	0
chr8	127231201	127231400	0
chr8	127231401	127231600	0
chr8	127231601	127231800	0
chr8	127231801	127232000	6.55792834744
chr8	127232001	127232200	4.24634267796
chr8	127232201	127232400	0.311585669489
chr8	127232401	127232600	0.311585669489
chr8	127232601	127232800	0
chr8	127232801	127233000	2.62317133898
chr8	127233001	127233200	3.93475700847
chr8	127233201	127233400	1.62317133898
chr5	150641401	150641600	2.62317133898
chr5	150641601	150641800	0
chr5	150641801	150642000	0
chr5	150642001	150642200	0
chr5	150642201	150642400	0
chr5	150642401	150642600	5.24634267796
chr5	150642601	150642800	8.18109968642
chr5	150642801	150643000	1.31158566949
chr5	150643001	150643200	0
chr5	150643201	150643400	2.62317133898
chr5	150643401	150643600	3.93475700847
chr5	150643601	150643800	2.93475700847
chr5	150643801	150644000	3.24634267796
chr5	147855001	147855200	1.31158566949
chr5	147855201	147855400	0.311585669489
chr5	147855401	147855600	0
chr5	147855601	147855800	0
chr5	147855801	147856000	0
chr5	147856001	147856200	2.62317133898
chr5	147856201	147856400	7.86951401693
chr5	147856401	147856600	0.311585669489
chr5	147856601	147856800	0
chr5	147856801	147857000	0
chr5	147857001	147857200	0
chr5	147857201	147857400	0
chr5	147857401	147857600	0
chr6	56733201	56733400	2.55792834744
chr6	56733401	56733600	0
chr6	56733601	56733800	0
chr6	56733801	56734000	1.31158566949
chr6	56734001	56734200	0
chr6	56734201	56734400	1.62317133898
chr6	56734401	56734600	6.55792834744
chr6	56734601	56734800	5.24634267796
chr6	56734801	56735000	2.62317133898
chr6	56735001	56735200	5.55792834744
chr6	56735201	56735400	0
chr6	56735401	56735600	0
chr6	56735601	56735800	1.31158566949
chr6	56735801	56736000	0
chr6	56736001	56736200	0
chr6	56736201	56736400	0
chr6	56736401	56736600	1.31158566949
chr6	56736601	56736800	0
chr15	21935801	21936000	0
chr15	21936001	21936200	0.311585669489
chr15	21936201	21936400	0
chr15	21936401	21936600	0
chr15	21936601	21936800	0
chr15	21936801	21937000	2.62317133898
chr15	21937001	21937200	0
chr15	21937201	21937400	0
chr15	21937401	21937600	3.93475700847
chr15	21937601	21937800	6.55792834744
chr15	21937801	21938000	9.18109968642
chr15	21938001	21938200	0
chr15	21938201	21938400	3.93475700847
chr15	21938401	21938600	0
chr15	21938601	21938800	0
chr15	21938801	21939000	0
chr15	21939001	21939200	0
chr15	21939201	21939400	0
chr15	21939401	21939600	0
chr15	21939601	21939800	0
chr11	56998401	56998600	0
chr11	56998601	56998800	0
chr11	56998801	56999000	0
chr11	56999001	56999200	0
chr11	56999201	56999400	0
chr11	56999401	56999600	1.31158566949
chr11	56999601	56999800	9.49268535591
chr11	56999801	57000000	2.62317133898
chr11	57000001	57000200	0
chr11	57000201	57000400	0
chr11	57000401	57000600	0
chr11	57000601	57000800	0
chr11	57000801	57001000	0
chrX	5834601	5834800	0
chrX	5834801	5835000	0
chrX	5835001	5835200	0
chrX	5835201	5835400	0
chrX	5835401	5835600	0
chrX	5835601	5835800	0
chrX	5835801	5836000	13.1158566949
chrX	5836001	5836200	0
chrX	5836201	5836400	0
chrX	5836401	5836600	0
chrX	5836601	5836800	0
chrX	5836801	5837000	0
chrX	5837001	5837200	0
chr11	95347201	95347400	0
chr11	95347401	95347600	0
chr11	95347601	95347800	0
chr11	95347801	95348000	0.311585669489
chr11	95348001	95348200	1.31158566949
chr11	95348201	95348400	1.31158566949
chr11	95348401	95348600	10.4926853559
chr11	95348601	95348800	0
chr11	95348801	95349000	0
chr11	95349001	95349200	2.62317133898
chr11	95349201	95349400	0
chr11	95349401	95349600	1.31158566949
chr11	95349601	95349800	0
chr9	5323401	5323600	0.623171338978
chr9	5323601	5323800	0
chr9	5323801	5324000	0
chr9	5324001	5324200	0
chr9	5324201	5324400	0
chr9	5324401	5324600	2.24634267796
chr9	5324601	5324800	0
chr9	5324801	5325000	13.1158566949
chr9	5325001	5325200	0
chr9	5325201	5325400	0
chr9	5325401	5325600	0
chr9	5325601	5325800	0
chr9	5325801	5326000	0
chr9	5326001	5326200	2.62317133898
chr18	62388601	62388800	0
chr18	62388801	62389000	0
chr18	62389001	62389200	0
chr18	62389201	62389400	0
chr18	62389401	62389600	0
chr18	62389601	62389800	2.62317133898
chr18	62389801	62390000	10.4926853559
chr18	62390001	62390200	0
chr18	62390201	62390400	0
chr18	62390401	62390600	0
chr18	62390601	62390800	1.31158566949
chr18	62390801	62391000	0
chr18	62391001	62391200	0.311585669489
chr9	41968801	41969000	7.86951401693
chr9	41969001	41969200	0
chr9	41969201	41969400	1.62317133898
chr9	41969401	41969600	0
chr9	41969601	41969800	0
chr9	41969801	41970000	6.55792834744
chr9	41970001	41970200	4.24634267796
chr9	41970201	41970400	0.311585669489
chr9	41970401	41970600	0
chr9	41970601	41970800	0
chr9	41970801	41971000	7.86951401693
chr9	41971001	41971200	1.62317133898
chr9	41971201	41971400	1.31158566949
chr11	35576601	35576800	0
chr11	35576801	35577000	2.62317133898
chr11	35577001	35577200	0
chr11	35577201	35577400	0
chr11	35577401	35577600	0
chr11	35577601	35577800	3.93475700847
chr11	35577801	35578000	0
chr11	35578001	35578200	3.93475700847
chr11	35578201	35578400	0
chr11	35578401	35578600	1.31158566949
chr11	35578601	35578800	6.86951401693
chr11	35578801	35579000	7.86951401693
chr11	35579001	35579200	3.93475700847
chr11	35579201	35579400	0
chr11	35579401	35579600	0
chr11	35579601	35579800	0
chr11	35579801	35580000	1.31158566949
chr11	35580001	35580200	1.31158566949
chr11	35580201	35580400	0
chr17	73735201	73735400	3.93475700847
chr17	73735401	73735600	2.62317133898
chr17	73735601	73735800	0
chr17	73735801	73736000	0.623171338978
chr17	73736001	73736200	0
chr17	73736201	73736400	1.62317133898
chr17	73736401	73736600	16.3621993728
chr17	73736601	73736800	2.62317133898
chr17	73736801	73737000	0
chr17	73737001	73737200	1.31158566949
chr17	73737201	73737400	0
chr17	73737401	73737600	0
chr17	73737601	73737800	0
chr6	145527401	145527600	0
chr6	145527601	145527800	0
chr6	145527801	145528000	0
chr6	145528001	145528200	0
chr6	145528201	145528400	0
chr6	145528401	145528600	0
chr6	145528601	145528800	1.93475700847
chr6	145528801	145529000	6.86951401693
chr6	145529001	145529200	9.49268535591
chr6	145529201	145529400	3.93475700847
chr6	145529401	145529600	0.311585669489
chr6	145529601	145529800	0
chr6	145529801	145530000	0
chr6	145530001	145530200	0
chr6	145530201	145530400	0
chr6	145530401	145530600	0
chr2	59707801	59708000	0
chr2	59708001	59708200	0
chr2	59708201	59708400	1.31158566949
chr2	59708401	59708600	0
chr2	59708601	59708800	0
chr2	59708801	59709000	6.55792834744
chr2	59709001	59709200	6.55792834744
chr2	59709201	59709400	0
chr2	59709401	59709600	3.93475700847
chr2	59709601	59709800	0
chr2	59709801	59710000	0
chr2	59710001	59710200	1.31158566949
chr2	59710201	59710400	0
chr2	59710401	59710600	0
chr3	68171401	68171600	0
chr3	68171601	68171800	2.24634267796
chr3	68171801	68172000	0
chr3	68172001	68172200	2.62317133898
chr3	68172201	68172400	0
chr3	68172401	68172600	0
chr3	68172601	68172800	2.62317133898
chr3	68172801	68173000	7.86951401693
chr3	68173001	68173200	0.311585669489
chr3	68173201	68173400	6.55792834744
chr3	68173401	68173600	0
chr3	68173601	68173800	0
chr3	68173801	68174000	0
chr3	68174001	68174200	0
chr3	68174201	68174400	0
chr9	122504801	122505000	0
chr9	122505001	122505200	0
chr9	122505201	122505400	0
chr9	122505401	122505600	0
chr9	122505601	122505800	0
chr9	122505801	122506000	13.1158566949
chr9	122506001	122506200	1.31158566949
chr9	122506201	122506400	0
chr9	122506401	122506600	0
chr9	122506601	122506800	0
chr9	122506801	122507000	0
chr9	122507001	122507200	0
chr9	122507201	122507400	0
chr4	153251401	153251600	0
chr4	153251601	153251800	0
chr4	153251801	153252000	0
chr4	153252001	153252200	0
chr4	153252201	153252400	0
chr4	153252401	153252600	2.62317133898
chr4	153252601	153252800	4.86951401693
chr4	153252801	153253000	1.31158566949
chr4	153253001	153253200	0
chr4	153253201	153253400	10.4926853559
chr4	153253401	153253600	5.24634267796
chr4	153253601	153253800	0
chr4	153253801	153254000	0
chr4	153254001	153254200	0
chr4	153254201	153254400	0.623171338978
chr4	153254401	153254600	0
chr4	153254601	153254800	5.24634267796
chr4	22575801	22576000	0
chr4	22576001	22576200	0
chr4	22576201	22576400	0
chr4	22576401	22576600	0
chr4	22576601	22576800	1.31158566949
chr4	22576801	22577000	0
chr4	22577001	22577200	2.62317133898
chr4	22577201	22577400	3.93475700847
chr4	22577401	22577600	1.31158566949
chr4	22577601	22577800	5.24634267796
chr4	22577801	22578000	6.86951401693
chr4	22578001	22578200	5.24634267796
chr4	22578201	22578400	2.62317133898
chr4	22578401	22578600	2.62317133898
chr4	22578601	22578800	2.62317133898
chr4	22578801	22579000	0.311585669489
chr4	22579001	22579200	1.62317133898
chr4	22579201	22579400	0
chr4	22579401	22579600	0
chr4	22579601	22579800	0
chr4	22579801	22580000	0
chr4	22580001	22580200	0
chr9	85716801	85717000	0
chr9	85717001	85717200	0
chr9	85717201	85717400	0
chr9	85717401	85717600	0
chr9	85717601	85717800	0
chr9	85717801	85718000	0
chr9	85718001	85718200	10.8042710254
chr9	85718201	85718400	5.55792834744
chr9	85718401	85718600	0
chr9	85718601	85718800	1.31158566949
chr9	85718801	85719000	0
chr9	85719001	85719200	0
chr9	85719201	85719400	2.62317133898
chr9	85719401	85719600	1.31158566949
chr9	85719601	85719800	3.93475700847
chr15	66039001	66039200	0
chr15	66039201	66039400	0
chr15	66039401	66039600	0
chr15	66039601	66039800	0
chr15	66039801	66040000	0
chr15	66040001	66040200	0
chr15	66040201	66040400	3.93475700847
chr15	66040401	66040600	1.31158566949
chr15	66040601	66040800	8.18109968642
chr15	66040801	66041000	3.55792834744
chr15	66041001	66041200	0
chr15	66041201	66041400	0
chr15	66041401	66041600	0
chr15	66041601	66041800	0
chr10	10337601	10337800	1.31158566949
chr10	10337801	10338000	0
chr10	10338001	10338200	0
chr10	10338201	10338400	0
chr10	10338401	10338600	0
chr10	10338601	10338800	0
chr10	10338801	10339000	3.93475700847
chr10	10339001	10339200	9.18109968642
chr10	10339201	10339400	2.62317133898
chr10	10339401	10339600	0.311585669489
chr10	10339601	10339800	0
chr10	10339801	10340000	0
chr10	10340001	10340200	0
chr10	10340201	10340400	0
chr12	105986201	105986400	2.62317133898
chr12	105986401	105986600	0
chr12	105986601	105986800	0
chr12	105986801	105987000	0
chr12	105987001	105987200	0
chr12	105987201	105987400	0
chr12	105987401	105987600	13.4274423644
chr12	105987601	105987800	0.311585669489
chr12	105987801	105988000	0
chr12	105988001	105988200	0
chr12	105988201	105988400	0
chr12	105988401	105988600	2.62317133898
chr12	105988601	105988800	0
chr12	105988801	105989000	11.8042710254
chr6	89537801	89538000	0
chr6	89538001	89538200	0
chr6	89538201	89538400	0
chr6	89538401	89538600	0
chr6	89538601	89538800	0
chr6	89538801	89539000	2.93475700847
chr6	89539001	89539200	1.31158566949
chr6	89539201	89539400	2.93475700847
chr6	89539401	89539600	3.93475700847
chr6	89539601	89539800	4.24634267796
chr6	89539801	89540000	6.55792834744
chr6	89540001	89540200	5.24634267796
chr6	89540201	89540400	5.55792834744
chr6	89540401	89540600	3.93475700847
chr6	89540601	89540800	2.62317133898
chr6	89540801	89541000	0
chr6	89541001	89541200	0
chr6	89541201	89541400	0.311585669489
chr6	89541401	89541600	0
chr6	89541601	89541800	0
chr15	83051201	83051400	0
chr15	83051401	83051600	3.93475700847
chr15	83051601	83051800	4.55792834744
chr15	83051801	83052000	0
chr15	83052001	83052200	0
chr15	83052201	83052400	1.31158566949
chr15	83052401	83052600	1.31158566949
chr15	83052601	83052800	1.31158566949
chr15	83052801	83053000	1.31158566949
chr15	83053001	83053200	3.93475700847
chr15	83053201	83053400	3.93475700847
chr15	83053401	83053600	0.623171338978
chr15	83053601	83053800	8.49268535591
chr15	83053801	83054000	2.62317133898
chr15	83054001	83054200	0.311585669489
chr15	83054201	83054400	0.311585669489
chr15	83054401	83054600	0
chr15	83054601	83054800	0
chr15	83054801	83055000	4.55792834744
chr15	83055001	83055200	0.623171338978
chr15	83055201	83055400	0
chr3	9991001	9991200	0
chr3	9991201	9991400	0
chr3	9991401	9991600	0
chr3	9991601	9991800	0
chr3	9991801	9992000	0
chr3	9992001	9992200	5.55792834744
chr3	9992201	9992400	7.18109968642
chr3	9992401	9992600	0
chr3	9992601	9992800	0
chr3	9992801	9993000	0
chr3	9993001	9993200	0
chr3	9993201	9993400	0
chr4	135812801	135813000	0
chr4	135813001	135813200	0.311585669489
chr4	135813201	135813400	0
chr4	135813401	135813600	0
chr4	135813601	135813800	0
chr4	135813801	135814000	1.93475700847
chr4	135814001	135814200	2.62317133898
chr4	135814201	135814400	0
chr4	135814401	135814600	2.62317133898
chr4	135814601	135814800	2.62317133898
chr4	135814801	135815000	0
chr4	135815001	135815200	0
chr4	135815201	135815400	2.62317133898
chr4	135815401	135815600	9.18109968642
chr4	135815601	135815800	1.31158566949
chr4	135815801	135816000	1.31158566949
chr4	135816001	135816200	0
chr4	135816201	135816400	0
chr4	135816401	135816600	0
chr4	135816601	135816800	0
chr4	135816801	135817000	2.62317133898
chr18	24959601	24959800	0
chr18	24959801	24960000	0
chr18	24960001	24960200	0
chr18	24960201	24960400	0
chr18	24960401	24960600	0
chr18	24960601	24960800	0
chr18	24960801	24961000	10.4926853559
chr18	24961001	24961200	5.24634267796
chr18	24961201	24961400	0.623171338978
chr18	24961401	24961600	0
chr18	24961601	24961800	0
chr18	24961801	24962000	0
chr18	24962001	24962200	0
chr18	24962201	24962400	0
chr16	81343601	81343800	2.62317133898
chr16	81343801	81344000	0
chr16	81344001	81344200	0
chr16	81344201	81344400	0
chr16	81344401	81344600	0
chr16	81344601	81344800	8.49268535591
chr16	81344801	81345000	1.31158566949
chr16	81345001	81345200	0
chr16	81345201	81345400	0
chr16	81345401	81345600	0
chr16	81345601	81345800	0
chr16	81345801	81346000	0
chr2	75948001	75948200	0
chr2	75948201	75948400	0
chr2	75948401	75948600	0
chr2	75948601	75948800	0
chr2	75948801	75949000	0
chr2	75949001	75949200	0
chr2	75949201	75949400	8.49268535591
chr2	75949401	75949600	3.93475700847
chr2	75949601	75949800	0
chr2	75949801	75950000	0
chr2	75950001	75950200	0
chr2	75950201	75950400	0
chr2	75950401	75950600	0
chr4	132755401	132755600	0
chr4	132755601	132755800	0
chr4	132755801	132756000	1.93475700847
chr4	132756001	132756200	0
chr4	132756201	132756400	0
chr4	132756401	132756600	2.93475700847
chr4	132756601	132756800	5.24634267796
chr4	132756801	132757000	6.86951401693
chr4	132757001	132757200	6.55792834744
chr4	132757201	132757400	0
chr4	132757401	132757600	0
chr4	132757601	132757800	0
chr4	132757801	132758000	1.31158566949
chr4	132758001	132758200	0
chr4	132758201	132758400	0
chr2	35234201	35234400	0
chr2	35234401	35234600	0
chr2	35234601	35234800	0
chr2	35234801	35235000	0
chr2	35235001	35235200	0
chr2	35235201	35235400	0
chr2	35235401	35235600	7.86951401693
chr2	35235601	35235800	2.93475700847
chr2	35235801	35236000	1.31158566949
chr2	35236001	35236200	0
chr2	35236201	35236400	0
chr2	35236401	35236600	7.86951401693
chr2	35236601	35236800	0
chr2	35236801	35237000	1.31158566949
chr5	57104201	57104400	3.93475700847
chr5	57104401	57104600	0
chr5	57104601	57104800	0
chr5	57104801	57105000	0
chr5	57105001	57105200	0
chr5	57105201	57105400	0
chr5	57105401	57105600	22.2969563813
chr5	57105601	57105800	10.8042710254
chr5	57105801	57106000	0
chr5	57106001	57106200	0
chr5	57106201	57106400	0
chr5	57106401	57106600	0
chr5	57106601	57106800	0
chr5	57106801	57107000	0
chr2	102945801	102946000	0
chr2	102946001	102946200	0
chr2	102946201	102946400	1.31158566949
chr2	102946401	102946600	0
chr2	102946601	102946800	0.311585669489
chr2	102946801	102947000	1.93475700847
chr2	102947001	102947200	0
chr2	102947201	102947400	0.311585669489
chr2	102947401	102947600	11.8042710254
chr2	102947601	102947800	0
chr2	102947801	102948000	5.55792834744
chr2	102948001	102948200	0
chr2	102948201	102948400	0
chr2	102948401	102948600	0
chr2	102948601	102948800	0
chr2	102948801	102949000	0
chr2	102949001	102949200	0
chr5	33799001	33799200	0.311585669489
chr5	33799201	33799400	0
chr5	33799401	33799600	2.62317133898
chr5	33799601	33799800	0
chr5	33799801	33800000	0
chr5	33800001	33800200	1.31158566949
chr5	33800201	33800400	1.31158566949
chr5	33800401	33800600	1.31158566949
chr5	33800601	33800800	11.8042710254
chr5	33800801	33801000	2.62317133898
chr5	33801001	33801200	0
chr5	33801201	33801400	0
chr5	33801401	33801600	0.311585669489
chr5	33801601	33801800	7.86951401693
chr5	33801801	33802000	2.62317133898
chr5	33802001	33802200	0
chr12	107230201	107230400	0
chr12	107230401	107230600	1.93475700847
chr12	107230601	107230800	0
chr12	107230801	107231000	0
chr12	107231001	107231200	0
chr12	107231201	107231400	0
chr12	107231401	107231600	1.31158566949
chr12	107231601	107231800	15.7390280339
chr12	107231801	107232000	12.1158566949
chr12	107232001	107232200	1.31158566949
chr12	107232201	107232400	0
chr12	107232401	107232600	7.86951401693
chr12	107232601	107232800	1.31158566949
chr12	107232801	107233000	0
chr12	107233001	107233200	0
chr12	107233201	107233400	0
chr12	107233401	107233600	0
chr12	107233601	107233800	0.311585669489
chr2	158049401	158049600	0
chr2	158049601	158049800	2.62317133898
chr2	158049801	158050000	5.86951401693
chr2	158050001	158050200	0
chr2	158050201	158050400	0
chr2	158050401	158050600	1.31158566949
chr2	158050601	158050800	7.86951401693
chr2	158050801	158051000	0.934757008467
chr2	158051001	158051200	0
chr2	158051201	158051400	0
chr2	158051401	158051600	2.62317133898
chr2	158051601	158051800	0
chr2	158051801	158052000	0.934757008467
chr7	46055201	46055400	5.55792834744
chr7	46055401	46055600	0
chr7	46055601	46055800	0
chr7	46055801	46056000	1.93475700847
chr7	46056001	46056200	0
chr7	46056201	46056400	0
chr7	46056401	46056600	2.62317133898
chr7	46056601	46056800	8.18109968642
chr7	46056801	46057000	1.31158566949
chr7	46057001	46057200	0
chr7	46057201	46057400	0
chr7	46057401	46057600	0
chr7	46057601	46057800	6.55792834744
chr7	46057801	46058000	0
chr19	54322001	54322200	0
chr19	54322201	54322400	0
chr19	54322401	54322600	1.31158566949
chr19	54322601	54322800	3.93475700847
chr19	54322801	54323000	0
chr19	54323001	54323200	0
chr19	54323201	54323400	3.24634267796
chr19	54323401	54323600	5.55792834744
chr19	54323601	54323800	0
chr19	54323801	54324000	2.62317133898
chr19	54324001	54324200	3.24634267796
chr19	54324201	54324400	0
chr19	54324401	54324600	0
chr7	123175401	123175600	0
chr7	123175601	123175800	0
chr7	123175801	123176000	0
chr7	123176001	123176200	0
chr7	123176201	123176400	0
chr7	123176401	123176600	0
chr7	123176601	123176800	5.55792834744
chr7	123176801	123177000	4.24634267796
chr7	123177001	123177200	0
chr7	123177201	123177400	0
chr7	123177401	123177600	2.93475700847
chr7	123177601	123177800	1.62317133898
chr7	123177801	123178000	1.62317133898
chr3	141575801	141576000	0
chr3	141576001	141576200	0
chr3	141576201	141576400	0
chr3	141576401	141576600	0
chr3	141576601	141576800	0
chr3	141576801	141577000	1.31158566949
chr3	141577001	141577200	27.5432990593
chr3	141577201	141577400	0
chr3	141577401	141577600	0
chr3	141577601	141577800	0
chr3	141577801	141578000	2.62317133898
chr3	141578001	141578200	0
chr3	141578201	141578400	0
chr4	140954201	140954400	4.55792834744
chr4	140954401	140954600	0
chr4	140954601	140954800	0
chr4	140954801	140955000	0
chr4	140955001	140955200	0
chr4	140955201	140955400	0
chr4	140955401	140955600	11.8042710254
chr4	140955601	140955800	0.311585669489
chr4	140955801	140956000	9.18109968642
chr4	140956001	140956200	1.31158566949
chr4	140956201	140956400	1.31158566949
chr4	140956401	140956600	0
chr4	140956601	140956800	0
chr4	140956801	140957000	0
chr4	140957001	140957200	2.93475700847
chr4	140957201	140957400	0
chr4	140957401	140957600	0
chr8	125560401	125560600	0
chr8	125560601	125560800	3.24634267796
chr8	125560801	125561000	1.93475700847
chr8	125561001	125561200	0
chr8	125561201	125561400	0.311585669489
chr8	125561401	125561600	0
chr8	125561601	125561800	11.8042710254
chr8	125561801	125562000	9.49268535591
chr8	125562001	125562200	0
chr8	125562201	125562400	0
chr8	125562401	125562600	0
chr8	125562601	125562800	0
chr8	125562801	125563000	0.311585669489
chr8	125563001	125563200	0
chr8	125563201	125563400	3.24634267796
chr2	97183801	97184000	0
chr2	97184001	97184200	0
chr2	97184201	97184400	1.31158566949
chr2	97184401	97184600	0
chr2	97184601	97184800	0
chr2	97184801	97185000	8.18109968642
chr2	97185001	97185200	3.93475700847
chr2	97185201	97185400	1.31158566949
chr2	97185401	97185600	0
chr2	97185601	97185800	0
chr2	97185801	97186000	0.311585669489
chr2	97186001	97186200	0
chr2	97186201	97186400	0
chr2	97186401	97186600	0
chr1	161353201	161353400	0
chr1	161353401	161353600	0
chr1	161353601	161353800	1.31158566949
chr1	161353801	161354000	0
chr1	161354001	161354200	0
chr1	161354201	161354400	2.62317133898
chr1	161354401	161354600	9.18109968642
chr1	161354601	161354800	0.311585669489
chr1	161354801	161355000	1.31158566949
chr1	161355001	161355200	0
chr1	161355201	161355400	0
chr1	161355401	161355600	0
chr1	161355601	161355800	0
chr1	161355801	161356000	0
chr8	117661601	117661800	0
chr8	117661801	117662000	2.24634267796
chr8	117662001	117662200	2.62317133898
chr8	117662201	117662400	0
chr8	117662401	117662600	0
chr8	117662601	117662800	0
chr8	117662801	117663000	5.24634267796
chr8	117663001	117663200	0
chr8	117663201	117663400	11.8042710254
chr8	117663401	117663600	0
chr8	117663601	117663800	0
chr8	117663801	117664000	2.62317133898
chr8	117664001	117664200	0
chr8	117664201	117664400	0
chr8	117664401	117664600	0
chr8	117664601	117664800	1.31158566949
chr8	117664801	117665000	0
chr5	110236401	110236600	1.31158566949
chr5	110236601	110236800	0
chr5	110236801	110237000	0
chr5	110237001	110237200	0.311585669489
chr5	110237201	110237400	0
chr5	110237401	110237600	0
chr5	110237601	110237800	64.267697805
chr5	110237801	110238000	0
chr5	110238001	110238200	0
chr5	110238201	110238400	0
chr5	110238401	110238600	0
chr5	110238601	110238800	0
chr11	106399801	106400000	0
chr11	106400001	106400200	2.93475700847
chr11	106400201	106400400	0.311585669489
chr11	106400401	106400600	0
chr11	106400601	106400800	0
chr11	106400801	106401000	0
chr11	106401001	106401200	3.93475700847
chr11	106401201	106401400	0
chr11	106401401	106401600	1.62317133898
chr11	106401601	106401800	2.62317133898
chr11	106401801	106402000	7.86951401693
chr11	106402001	106402200	7.86951401693
chr11	106402201	106402400	0
chr11	106402401	106402600	1.62317133898
chr11	106402601	106402800	3.93475700847
chr11	106402801	106403000	1.31158566949
chr11	106403001	106403200	0.311585669489
chr11	106403201	106403400	3.93475700847
chr11	106403401	106403600	2.62317133898
chr11	106403601	106403800	5.24634267796
chr11	106403801	106404000	1.31158566949
chr11	106404001	106404200	0
chr11	106404201	106404400	0
chr11	106404401	106404600	0
chr11	106404601	106404800	3.93475700847
chr11	106404801	106405000	0
chr11	106405001	106405200	0
chr15	26234401	26234600	0
chr15	26234601	26234800	0
chr15	26234801	26235000	0
chr15	26235001	26235200	0
chr15	26235201	26235400	0
chr15	26235401	26235600	7.86951401693
chr15	26235601	26235800	2.62317133898
chr15	26235801	26236000	2.93475700847
chr15	26236001	26236200	1.31158566949
chr15	26236201	26236400	2.62317133898
chr15	26236401	26236600	2.62317133898
chr15	26236601	26236800	0
chr15	26236801	26237000	0
chr15	26237001	26237200	0
chr15	26237201	26237400	0
chr15	26237401	26237600	0
chr9	28361401	28361600	0
chr9	28361601	28361800	0.623171338978
chr9	28361801	28362000	1.31158566949
chr9	28362001	28362200	0
chr9	28362201	28362400	0
chr9	28362401	28362600	0
chr9	28362601	28362800	1.31158566949
chr9	28362801	28363000	11.8042710254
chr9	28363001	28363200	0
chr9	28363201	28363400	0
chr9	28363401	28363600	2.62317133898
chr9	28363601	28363800	5.55792834744
chr9	28363801	28364000	0
chr2	103263801	103264000	1.31158566949
chr2	103264001	103264200	0
chr2	103264201	103264400	2.93475700847
chr2	103264401	103264600	0
chr2	103264601	103264800	0
chr2	103264801	103265000	2.93475700847
chr2	103265001	103265200	1.31158566949
chr2	103265201	103265400	0
chr2	103265401	103265600	1.62317133898
chr2	103265601	103265800	3.93475700847
chr2	103265801	103266000	6.86951401693
chr2	103266001	103266200	3.93475700847
chr2	103266201	103266400	1.31158566949
chr2	103266401	103266600	0
chr2	103266601	103266800	0
chr2	103266801	103267000	0
chr2	103267001	103267200	0
chr2	103267201	103267400	0
chr13	115106601	115106800	1.31158566949
chr13	115106801	115107000	0
chr13	115107001	115107200	0
chr13	115107201	115107400	0
chr13	115107401	115107600	0
chr13	115107601	115107800	0
chr13	115107801	115108000	4.55792834744
chr13	115108001	115108200	3.55792834744
chr13	115108201	115108400	0
chr13	115108401	115108600	0
chr13	115108601	115108800	0
chr13	115108801	115109000	0
chr13	115109001	115109200	0
chr6	115260201	115260400	0
chr6	115260401	115260600	0
chr6	115260601	115260800	0
chr6	115260801	115261000	0
chr6	115261001	115261200	0
chr6	115261201	115261400	3.93475700847
chr6	115261401	115261600	9.18109968642
chr6	115261601	115261800	5.24634267796
chr6	115261801	115262000	0
chr6	115262001	115262200	0
chr6	115262201	115262400	0
chr6	115262401	115262600	0
chr6	115262601	115262800	0
chr6	55536801	55537000	0
chr6	55537001	55537200	0
chr6	55537201	55537400	0.311585669489
chr6	55537401	55537600	0
chr6	55537601	55537800	0
chr6	55537801	55538000	0
chr6	55538001	55538200	6.55792834744
chr6	55538201	55538400	5.24634267796
chr6	55538401	55538600	0.311585669489
chr6	55538601	55538800	3.93475700847
chr6	55538801	55539000	10.4926853559
chr6	55539001	55539200	0
chr6	55539201	55539400	0
chr6	55539401	55539600	0
chr6	55539601	55539800	0
chr6	55539801	55540000	0.311585669489
chr6	55540001	55540200	2.62317133898
chr7	29489001	29489200	0
chr7	29489201	29489400	0
chr7	29489401	29489600	1.31158566949
chr7	29489601	29489800	0
chr7	29489801	29490000	0
chr7	29490001	29490200	2.62317133898
chr7	29490201	29490400	12.1158566949
chr7	29490401	29490600	0
chr7	29490601	29490800	0
chr7	29490801	29491000	0
chr7	29491001	29491200	0
chr7	29491201	29491400	0
chr7	29491401	29491600	0
chr17	84034001	84034200	0
chr17	84034201	84034400	0
chr17	84034401	84034600	0
chr17	84034601	84034800	0
chr17	84034801	84035000	0
chr17	84035001	84035200	4.24634267796
chr17	84035201	84035400	6.86951401693
chr17	84035401	84035600	1.31158566949
chr17	84035601	84035800	1.31158566949
chr17	84035801	84036000	6.86951401693
chr17	84036001	84036200	0
chr17	84036201	84036400	0
chr17	84036401	84036600	0
chr17	84036601	84036800	0
chr17	84036801	84037000	0
chr17	84037001	84037200	0
chr9	24790001	24790200	0
chr9	24790201	24790400	0
chr9	24790401	24790600	0
chr9	24790601	24790800	0
chr9	24790801	24791000	1.31158566949
chr9	24791001	24791200	2.62317133898
chr9	24791201	24791400	10.8042710254
chr9	24791401	24791600	1.31158566949
chr9	24791601	24791800	0
chr9	24791801	24792000	0
chr9	24792001	24792200	0
chr9	24792201	24792400	1.31158566949
chr9	24792401	24792600	0
chr11	32088401	32088600	1.31158566949
chr11	32088601	32088800	1.62317133898
chr11	32088801	32089000	0
chr11	32089001	32089200	0
chr11	32089201	32089400	0
chr11	32089401	32089600	5.24634267796
chr11	32089601	32089800	2.62317133898
chr11	32089801	32090000	1.31158566949
chr11	32090001	32090200	0
chr11	32090201	32090400	2.62317133898
chr11	32090401	32090600	3.93475700847
chr11	32090601	32090800	7.86951401693
chr11	32090801	32091000	2.93475700847
chr11	32091001	32091200	1.31158566949
chr11	32091201	32091400	0.311585669489
chr11	32091401	32091600	0
chr11	32091601	32091800	0
chr11	32091801	32092000	0
chr11	32092001	32092200	0
chr11	32092201	32092400	0
chr11	32092401	32092600	0.311585669489
chr12	17642601	17642800	0
chr12	17642801	17643000	0
chr12	17643001	17643200	0
chr12	17643201	17643400	0
chr12	17643401	17643600	0
chr12	17643601	17643800	0
chr12	17643801	17644000	6.55792834744
chr12	17644001	17644200	9.49268535591
chr12	17644201	17644400	0
chr12	17644401	17644600	0
chr12	17644601	17644800	0
chr12	17644801	17645000	0
chr12	17645001	17645200	0
chr11	75685001	75685200	0.311585669489
chr11	75685201	75685400	0
chr11	75685401	75685600	0
chr11	75685601	75685800	0
chr11	75685801	75686000	0
chr11	75686001	75686200	0
chr11	75686201	75686400	1.31158566949
chr11	75686401	75686600	2.62317133898
chr11	75686601	75686800	6.55792834744
chr11	75686801	75687000	4.24634267796
chr11	75687001	75687200	1.31158566949
chr11	75687201	75687400	1.31158566949
chr11	75687401	75687600	0
chr11	75687601	75687800	6.55792834744
chr11	75687801	75688000	3.93475700847
chr11	75688001	75688200	0
chr11	75688201	75688400	0
chr11	75688401	75688600	0
chr11	75688601	75688800	0
chr11	75688801	75689000	0.623171338978
chr11	75689001	75689200	0
chr14	28968401	28968600	0
[truncated: 252,414 more rows]
